# Supplementary material for: Household cooking fuel estimates at global and country level for 1990 to 2030
Source: Nat Commun. 2021 Oct 4;12:5793. doi: 10.1038/s41467-021-26036-x (PMC8490351; doi:10.1038/s41467-021-26036-x)
Supplement: Supplementary file 7 — Supplementary Software 1 [file 41467_2021_26036_MOESM7_ESM.zip]

Archive with 124 entries (115 files):
- Code/
- __MACOSX/._Code
- Code/.Rhistory
- __MACOSX/Code/._.Rhistory
- Code/Instructions.docx
- __MACOSX/Code/._Instructions.docx
- Code/.DS_Store
- __MACOSX/Code/._.DS_Store
- Code/Output/
- __MACOSX/Code/._Output
- Code/Code/
- __MACOSX/Code/._Code
- Code/Samples/
- __MACOSX/Code/._Samples
- Code/Paper Plots/
- __MACOSX/Code/._Paper Plots
- Code/Data/
- __MACOSX/Code/._Data
- Code/Supplementary Info/
- __MACOSX/Code/._Supplementary Info
- Code/Output/.DS_Store
- __MACOSX/Code/Output/._.DS_Store
- Code/Code/HAP_Data_Setup.R
- __MACOSX/Code/Code/._HAP_Data_Setup.R
- Code/Code/HAP_Model.R
- __MACOSX/Code/Code/._HAP_Model.R
- Code/Code/HAP_Master.R
- __MACOSX/Code/Code/._HAP_Master.R
- Code/Code/HAP_Functions.R
- __MACOSX/Code/Code/._HAP_Functions.R
- Code/Code/HAP_Supplementary.R
- __MACOSX/Code/Code/._HAP_Supplementary.R
- Code/Samples/.DS_Store
- __MACOSX/Code/Samples/._.DS_Store
- Code/Paper Plots/.DS_Store
- __MACOSX/Code/Paper Plots/._.DS_Store
- Code/Data/.DS_Store
- __MACOSX/Code/Data/._.DS_Store
- Code/Data/Shapefiles/
- __MACOSX/Code/Data/._Shapefiles
- Code/Data/CLASS_2021FY.xls
- __MACOSX/Code/Data/._CLASS_2021FY.xls
- Code/Data/UNSD_WHO_member_states.xlsx
- __MACOSX/Code/Data/._UNSD_WHO_member_states.xlsx
- Code/Data/HAP_Data.RData
- __MACOSX/Code/Data/._HAP_Data.RData
- Code/Data/total_urb_rur_pop_UN_bycountry_byyear_longformat.Rda
- __MACOSX/Code/Data/._total_urb_rur_pop_UN_bycountry_byyear_longformat.Rda
- Code/Supplementary Info/.DS_Store
- __MACOSX/Code/Supplementary Info/._.DS_Store
- Code/Data/Shapefiles/maskpoly_general_2013.shx
- __MACOSX/Code/Data/Shapefiles/._maskpoly_general_2013.shx
- Code/Data/Shapefiles/maskline_general_2013.sbn
- __MACOSX/Code/Data/Shapefiles/._maskline_general_2013.sbn
- Code/Data/Shapefiles/maskpoly_general_2013.sbx
- __MACOSX/Code/Data/Shapefiles/._maskpoly_general_2013.sbx
- Code/Data/Shapefiles/general_2013.shp.xml
- __MACOSX/Code/Data/Shapefiles/._general_2013.shp.xml
- Code/Data/Shapefiles/maskpoly_general_2013.shp
- __MACOSX/Code/Data/Shapefiles/._maskpoly_general_2013.shp
- Code/Data/Shapefiles/maskline_general_2013.avl
- __MACOSX/Code/Data/Shapefiles/._maskline_general_2013.avl
- Code/Data/Shapefiles/maskline_general_2013.prj
- __MACOSX/Code/Data/Shapefiles/._maskline_general_2013.prj
- Code/Data/Shapefiles/general_2013.prj
- __MACOSX/Code/Data/Shapefiles/._general_2013.prj
- Code/Data/Shapefiles/jammuw.prj
- __MACOSX/Code/Data/Shapefiles/._jammuw.prj
- Code/Data/Shapefiles/aksaiChin.dbf
- __MACOSX/Code/Data/Shapefiles/._aksaiChin.dbf
- Code/Data/Shapefiles/general_2013.sbn
- __MACOSX/Code/Data/Shapefiles/._general_2013.sbn
- Code/Data/Shapefiles/aksaiChin.shp
- __MACOSX/Code/Data/Shapefiles/._aksaiChin.shp
- Code/Data/Shapefiles/maskline_general_2013.shp.xml
- __MACOSX/Code/Data/Shapefiles/._maskline_general_2013.shp.xml
- Code/Data/Shapefiles/maskpoly_general_2013.shp.xml
- __MACOSX/Code/Data/Shapefiles/._maskpoly_general_2013.shp.xml
- Code/Data/Shapefiles/aksaiChin.shx
- __MACOSX/Code/Data/Shapefiles/._aksaiChin.shx
- Code/Data/Shapefiles/maskpoly_general_2013.dbf
- __MACOSX/Code/Data/Shapefiles/._maskpoly_general_2013.dbf
- Code/Data/Shapefiles/maskline_general_2013.shx
- __MACOSX/Code/Data/Shapefiles/._maskline_general_2013.shx
- Code/Data/Shapefiles/maskline_general_2013.sbx
- __MACOSX/Code/Data/Shapefiles/._maskline_general_2013.sbx
- Code/Data/Shapefiles/maskpoly_general_2013.sbn
- __MACOSX/Code/Data/Shapefiles/._maskpoly_general_2013.sbn
- Code/Data/Shapefiles/maskpoly_general_2013.prj
- __MACOSX/Code/Data/Shapefiles/._maskpoly_general_2013.prj
- Code/Data/Shapefiles/maskpoly_general_2013.avl
- __MACOSX/Code/Data/Shapefiles/._maskpoly_general_2013.avl
- Code/Data/Shapefiles/maskline_general_2013.shp
- __MACOSX/Code/Data/Shapefiles/._maskline_general_2013.shp
- Code/Data/Shapefiles/general_2013.shp
- __MACOSX/Code/Data/Shapefiles/._general_2013.shp
- Code/Data/Shapefiles/lakes/
- __MACOSX/Code/Data/Shapefiles/._lakes
- Code/Data/Shapefiles/jammuw.shp
- __MACOSX/Code/Data/Shapefiles/._jammuw.shp
- Code/Data/Shapefiles/general_2013.shx
- __MACOSX/Code/Data/Shapefiles/._general_2013.shx
- Code/Data/Shapefiles/general_2013.sbx
- __MACOSX/Code/Data/Shapefiles/._general_2013.sbx
- Code/Data/Shapefiles/jammuw.shx
- __MACOSX/Code/Data/Shapefiles/._jammuw.shx
- Code/Data/Shapefiles/aksaiChin.prj
- __MACOSX/Code/Data/Shapefiles/._aksaiChin.prj
- Code/Data/Shapefiles/jammuw.dbf
- __MACOSX/Code/Data/Shapefiles/._jammuw.dbf
- Code/Data/Shapefiles/general_2013.dbf
- __MACOSX/Code/Data/Shapefiles/._general_2013.dbf
- Code/Data/Shapefiles/maskline_general_2013.dbf
- __MACOSX/Code/Data/Shapefiles/._maskline_general_2013.dbf
- Code/Data/Shapefiles/europe_density.png
- __MACOSX/Code/Data/Shapefiles/._europe_density.png
- Code/Data/Shapefiles/lakes/lakes.dbf
- __MACOSX/Code/Data/Shapefiles/lakes/._lakes.dbf
- Code/Data/Shapefiles/lakes/lakes.shx
- __MACOSX/Code/Data/Shapefiles/lakes/._lakes.shx
- Code/Data/Shapefiles/lakes/lakes.shp
- __MACOSX/Code/Data/Shapefiles/lakes/._lakes.shp
- Code/Data/Shapefiles/lakes/lakes.prj
- __MACOSX/Code/Data/Shapefiles/lakes/._lakes.prj
