# Supplementary material for: Household cooking fuel estimates at global and country level for 1990 to 2030
Source: Nat Commun. 2021 Oct 4;12:5793. doi: 10.1038/s41467-021-26036-x (PMC8490351; doi:10.1038/s41467-021-26036-x)
Supplement: Supplementary file 7 — Supplementary Software 1 [file 41467_2021_26036_MOESM7_ESM.zip › Code/Code/HAP_Data_Setup.R]

##############################
## Household Air Pollution: ##
##   A Hierarchical Model   ##
##############################

classification <- read_excel("Data/CLASS_2021FY.xls",skip = 4)[-1,-c(1,2)]
country_info <- left_join(country_info,select(classification,c('Code','Income group')),by=c('code'='Code'))

survey_data <- original_input <-  read_excel("Data/cooking_db_30_01_2020.xlsx", 
                                          sheet = "cookingfuels", col_types = c("numeric", 
                                                                                "text", "numeric", "text", "numeric", 
                                                                                "text", "numeric", "numeric", "text", 
                                                                                "text", "text", "numeric", "numeric", 
                                                                                "numeric", "numeric", "numeric", 
                                                                                "numeric", "numeric", "numeric", 
                                                                                "numeric", "numeric", "numeric", 
                                                                           "numeric", "numeric", "numeric", 
                                                                                "numeric", "numeric", "numeric", 
                                                                                "numeric", "numeric", "numeric", 
                                                                                "numeric", "numeric", "numeric", 
                                                                                "numeric", "numeric", "numeric", 
                                                                                "numeric", "numeric", "numeric", 
                                                                                "text", "numeric", "numeric", "numeric", 
                                                                                "numeric","numeric","numeric"), skip = 1)

survey_data$row=1:dim(survey_data)[1]
survey_data <- filter(survey_data,year>=1990)
survey_data$urban_proportion=NA
survey_data$cindex=NA
survey_data$region='NA'
survey_data$whoregion='NA'
for(i in 1:dim(survey_data)[1]){
  year=survey_data$year[i]
  country=country_info$country[which(country_info$old_country==survey_data$whoname[i])]
  if(length(country)==1){
    survey_data$cindex[i]=country_info$index[which(country_info$old_country==survey_data$whoname[i])]
    survey_data$urban_proportion[i]=unlist(population$urban[which(population$country==country&population$year==year)])/
      unlist(population$total[which(population$country==country&population$year==year)])
    survey_data$region[i]=country_info$gbd[which(country_info$old_country==survey_data$whoname[i])]
    survey_data$super_region[i]=country_info$gbd_super[which(country_info$old_country==survey_data$whoname[i])]
    survey_data$whoregion[i]=country_info$whoregion[which(country_info$old_country==survey_data$whoname[i])]
  }
  else{
    survey_data$urban_proportion[i]=NA
    survey_data$region[i]=NA
    survey_data$super_region[i]=NA
    survey_data$whoregion[i]=NA
  }
}


# Filter out surveys with no defined region or area (urban / rural / overall).
survey_data <- filter(survey_data,!is.na(region)&!is.na(area),area%in%1:3) 

# Add region and region index variables.
survey_data$region=as.factor(survey_data$region)
survey_data$rindex=as.double(as.factor(as.character(survey_data$region)))

# Add super region and super region index variables.
survey_data$super_region=as.factor(survey_data$super_region)
survey_data$srindex=as.double(as.factor(as.character(survey_data$super_region)))

# Total gas.
survey_data$gas=apply(cbind(survey_data$naturalgas,survey_data$lpg,survey_data$biogas),1,sum,na.rm=T)
survey_data$gas[is.na(survey_data$lpg)&is.na(survey_data$naturalgas)&is.na(survey_data$biogas)]=NA

# Biomass (excluding charcoal).
survey_data$biomass=apply(cbind(survey_data$wood,survey_data$cropwaste,survey_data$dung),1,sum,na.rm=T)
survey_data$biomass[is.na(survey_data$wood)&is.na(survey_data$cropwaste)&is.na(survey_data$dung)]=NA

# Total biomass (includes charcoal).
survey_data$total_biomass=apply(cbind(survey_data$biomass,survey_data$charcoal),1,sum,na.rm=T)
survey_data$total_biomass[is.na(survey_data$biomass)&is.na(survey_data$charcoal)]=NA

# Total solid fuels.
survey_data$solid_2=apply(cbind(survey_data$total_biomass,survey_data$coal),1,sum,na.rm=T)
survey_data$solid_2[is.na(survey_data$total_biomass)&is.na(survey_data$coal)]=NA

survey_data$total_others=apply(cbind(survey_data$nocooking,survey_data$others,survey_data$missing),1,sum,na.rm=T)

# Calculate the sum of individual fuels for each survey.
survey_data$total_fuels=apply(cbind(survey_data$electricity,survey_data$lpg,survey_data$naturalgas,
                                    survey_data$biogas,survey_data$generator,survey_data$`alcohol/ethanol`,
                                    survey_data$gel,survey_data$solar,survey_data$kerosene,survey_data$charcoal,
                                    survey_data$wood,survey_data$dung,survey_data$cropwaste,survey_data$`efficient wood burning`,
                                    survey_data$rubber,survey_data$coal),1,function(x)sum(x,na.rm=T))

# This script sets up the data so that it can be modelled.

# Threshold for incompleteness (see supplementary document) above which surveys will be removed.
incomplete_threshold=0.15 

survey_data$other_clean=apply(cbind(survey_data$solar),1,function(x){sum(x,na.rm=T)})

survey_data$income <- country_info$income[survey_data$cindex]

# Filter out surveys with no non-zero observations for individual fuels.
filtered_data_1=filter(survey_data,total_fuels>0) 

# Divide fuel observations by their sum or by 1-(no response+unlisted fuel+no cooking),
# whichever is greater. This ensures that the sum of individual fuel values can't exceed one.
scaling_factor <- apply(cbind(filtered_data_1$total_fuels,1-filtered_data_1$total_others),1,max)

filtered_data_1$solid_scaled=filtered_data_1$solid_2/scaling_factor
filtered_data_1$biomass_scaled=filtered_data_1$biomass/scaling_factor
filtered_data_1$total_biomass_scaled=filtered_data_1$total_biomass/scaling_factor
filtered_data_1$wood_scaled=filtered_data_1$wood/scaling_factor
filtered_data_1$cropwaste_scaled=filtered_data_1$cropwaste/scaling_factor
filtered_data_1$dung_scaled=filtered_data_1$dung/scaling_factor
filtered_data_1$charcoal_scaled=filtered_data_1$charcoal/scaling_factor
filtered_data_1$coal_scaled=filtered_data_1$coal/scaling_factor
filtered_data_1$kerosene_scaled=filtered_data_1$kerosene/scaling_factor
filtered_data_1$electricity_scaled=filtered_data_1$electricity/scaling_factor
filtered_data_1$gas_scaled=filtered_data_1$gas/scaling_factor
filtered_data_1$lpg_scaled=filtered_data_1$lpg/scaling_factor
filtered_data_1$ng_scaled=filtered_data_1$naturalgas/scaling_factor
filtered_data_1$bg_scaled=filtered_data_1$biogas/scaling_factor


filtered_data_1$other_scaled=1-(filtered_data_1$wood_scaled+filtered_data_1$charcoal_scaled+filtered_data_1$coal_scaled+
                                  filtered_data_1$cropwaste_scaled+filtered_data_1$dung_scaled+
                                filtered_data_1$electricity_scaled+filtered_data_1$kerosene_scaled+filtered_data_1$lpg_scaled+
                                  filtered_data_1$ng_scaled+filtered_data_1$bg_scaled)

# Filter out surveys above the 'incompleteness' threshold.
removed_data=filter(filtered_data_1,total_others>incomplete_threshold|use_for_modelling==0)
filtered_data_2=filter(filtered_data_1,total_others<=incomplete_threshold,is.na(use_for_modelling)|use_for_modelling!=0)

n_id=length(unique(filtered_data_2$id)) # Number of unique surveys.

# Put the data into a list of equal size data frames for modelling.
empty=data_frame(id=rep(NA,n_id),country=rep('NA',n_id),country_index=rep(NA,n_id),unique_country_index=rep(NA,n_id),region=rep('NA',n_id),
                 unique_region_index=rep(NA,n_id),region_index=rep(NA,n_id),super_region=rep('NA',n_id),
                 unique_super_region_index=rep(NA,n_id),super_region_index=rep(NA,n_id),
                 year=rep(NA,n_id),urban_proportion=rep(NA,n_id),respondents=rep(NA,n_id),
                 solid_scaled=rep(NA,n_id),solid_count=rep(NA,n_id),kerosene_scaled=rep(NA,n_id),kerosene_count=rep(NA,n_id),
                 gas_scaled=rep(NA,n_id),gas_count=rep(NA,n_id),electricity_scaled=rep(NA,n_id),electricity_count=rep(NA,n_id),
                 biomass_scaled=rep(NA,n_id),biomass_count=rep(NA,n_id),charcoal_scaled=rep(NA,n_id),charcoal_count=rep(NA,n_id),
                 wood_scaled=rep(NA,n_id),wood_count=rep(NA,n_id),cropwaste_scaled=rep(NA,n_id),cropwaste_count=rep(NA,n_id),
                 coal_scaled=rep(NA,n_id),coal_count=rep(NA,n_id),dung_scaled=rep(NA,n_id),dung_count=rep(NA,n_id))

unique_country_index=unique(filtered_data_2$cindex)
unique_region_index=unique(filtered_data_2$rindex)
unique_super_region_index=unique(filtered_data_2$srindex)

model_data=list(urban=empty,rural=empty,overall=empty)
model_data[[1]]$id=model_data[[2]]$id=model_data[[3]]$id=unique(filtered_data_2$id)

N=100000

# Convert the proportions into counts for modelling.
for(i in 1:n_id){
  for(j in 1:3){
    data_row=which(filtered_data_2$id==model_data[[j]]$id[i]&filtered_data_2$area==j)
    if(!is.na(data_row[1])){
      if(length(data_row)>1){
        data_row=data_row[filtered_data_2$`Household or population weighting`[data_row]=='p']
      }
      if(is.na(data_row[1])){
        print('Check: Duplicate survey and unable to select population weighting only.')
        browser()
      }else{
      model_data[[1]]$country[i]=model_data[[2]]$country[i]=
        model_data[[3]]$country[i]=filtered_data_2$whoname[data_row]
      model_data[[1]]$country_index[i]=model_data[[2]]$country_index[i]=
        model_data[[3]]$country_index[i]=filtered_data_2$cindex[data_row]
      model_data[[1]]$unique_country_index[i]=model_data[[2]]$unique_country_index[i]=
        model_data[[3]]$unique_country_index[i]=which(unique_country_index==filtered_data_2$cindex[data_row])
      model_data[[1]]$region[i]=model_data[[2]]$region[i]=
        model_data[[3]]$region[i]=as.character(filtered_data_2$region[data_row])
      model_data[[1]]$region_index[i]=model_data[[2]]$region_index[i]=
        model_data[[3]]$region_index[i]=filtered_data_2$region[data_row]
      model_data[[1]]$unique_region_index[i]=model_data[[2]]$unique_region_index[i]=
        model_data[[3]]$unique_region_index[i]=which(unique_region_index==filtered_data_2$rindex[data_row])
      model_data[[1]]$super_region[i]=model_data[[2]]$super_region[i]=
        model_data[[3]]$super_region[i]=as.character(filtered_data_2$super_region[data_row])
      model_data[[1]]$super_region_index[i]=model_data[[2]]$super_region_index[i]=
        model_data[[3]]$super_region_index[i]=filtered_data_2$super_region[data_row]
      model_data[[1]]$unique_super_region_index[i]=model_data[[2]]$unique_super_region_index[i]=
        model_data[[3]]$unique_super_region_index[i]=which(unique_super_region_index==filtered_data_2$srindex[data_row])
      model_data[[1]]$year[i]=model_data[[2]]$year[i]=
        model_data[[3]]$year[i]=filtered_data_2$year[data_row]
      model_data[[1]]$urban_proportion[i]=model_data[[2]]$urban_proportion[i]=
        model_data[[3]]$urban_proportion[i]=filtered_data_2$urban_proportion[data_row]
      model_data[[j]]$respondents[i]=filtered_data_2$totalrespondents[data_row]
      model_data[[j]]$electricity_scaled[i]=filtered_data_2$electricity_scaled[data_row]
      model_data[[j]]$electricity_count[i]=floor(filtered_data_2$electricity_scaled[data_row]*N)
      model_data[[j]]$kerosene_scaled[i]=filtered_data_2$kerosene_scaled[data_row]
      model_data[[j]]$kerosene_count[i]=floor(filtered_data_2$kerosene_scaled[data_row]*N)
      model_data[[j]]$solid_scaled[i]=filtered_data_2$solid_scaled[data_row]
      model_data[[j]]$solid_count[i]=floor(filtered_data_2$solid_scaled[data_row]*N)
      model_data[[j]]$gas_scaled[i]=filtered_data_2$gas_scaled[data_row]
      model_data[[j]]$gas_count[i]=floor(filtered_data_2$gas_scaled[data_row]*N)
      model_data[[j]]$coal_scaled[i]=filtered_data_2$coal_scaled[data_row]
      model_data[[j]]$coal_count[i]=floor(filtered_data_2$coal_scaled[data_row]*N)
      model_data[[j]]$biomass_scaled[i]=filtered_data_2$biomass_scaled[data_row]
      model_data[[j]]$biomass_count[i]=floor(filtered_data_2$biomass_scaled[data_row]*N)
      model_data[[j]]$charcoal_scaled[i]=filtered_data_2$charcoal_scaled[data_row]
      if(is.na(model_data[[j]]$charcoal_scaled[i])&!is.na(model_data[[j]]$biomass_scaled[i])&!is.na(model_data[[j]]$coal_scaled[i])){
        model_data[[j]]$charcoal_scaled[i] <- round(model_data[[j]]$solid_scaled[i]-model_data[[j]]$biomass_scaled[i]-model_data[[j]]$coal_scaled[i],8) # Sometimes goes negative due to roundoff.
      }
      model_data[[j]]$charcoal_count[i]=floor(model_data[[j]]$charcoal_scaled[i]*N)
      model_data[[j]]$wood_scaled[i]=filtered_data_2$wood_scaled[data_row]
      model_data[[j]]$wood_count[i]=floor(filtered_data_2$wood_scaled[data_row]*N)
      model_data[[j]]$dung_scaled[i]=filtered_data_2$dung_scaled[data_row]
      model_data[[j]]$dung_count[i]=floor(filtered_data_2$dung_scaled[data_row]*N)
      model_data[[j]]$cropwaste_scaled[i]=filtered_data_2$cropwaste_scaled[data_row]
      if(is.na(model_data[[j]]$cropwaste_scaled[i])&!is.na(model_data[[j]]$dung_scaled[i])&!is.na(model_data[[j]]$wood_scaled[i])){
        model_data[[j]]$cropwaste_scaled[i] <- round(model_data[[j]]$biomass_scaled[i]-model_data[[j]]$dung_scaled[i]-model_data[[j]]$wood_scaled[i],8)
      }
      model_data[[j]]$cropwaste_count[i]=floor(model_data[[j]]$cropwaste_scaled[i]*N)
    }}
  }
}

model_data=lapply(model_data,function(x)filter(x,!is.na(year)))
