# Supplementary material for: Household cooking fuel estimates at global and country level for 1990 to 2030
Source: Nat Commun. 2021 Oct 4;12:5793. doi: 10.1038/s41467-021-26036-x (PMC8490351; doi:10.1038/s41467-021-26036-x)
Supplement: Supplementary file 7 — Supplementary Software 1 [file 41467_2021_26036_MOESM7_ESM.zip › Code/Code/HAP_Model.R]

##############################
## Household Air Pollution: ##
##   A Hierarchical Model   ##
##############################

run_model=function(model_data,data_end_year=2018,forecast_end_year=2030,niter=2000,nburnin=1000,nchains=2,thin=1){
  
  nimbleOptions(oldConjugacyChecking = FALSE)
  nimbleOptions(useNewConfigureMCMC = TRUE)
  
  # Add the Beta-Binomial distribution to NIMBLE (required functions
  # are in HAP_Functions.R).
  registerDistributions(list(dbetabin=list(
    BUGSdist='dbetabin(mu,phi,size,rho,weight)',discrete=TRUE)))
  
  start_year=1990
  n_years=length(start_year:forecast_end_year)
  n_data_years=length(start_year:data_end_year)
  K=5 # Number of knots.
  
  blank_data=data.frame(y=rnorm(n_years,0,1),t=start_year:forecast_end_year)
  blank_jagam=jagam(y~s(t,k=K,bs='tp'),knots=list(t=seq(start_year,data_end_year,length=K)),
                    file='blank.jags',data=blank_data,sp.prior = 'log.uniform')
  
  # Centre splines over the data period.
  for(k in 2:K){
    blank_jagam$jags.data$X[,k] <- blank_jagam$jags.data$X[,k] - mean(blank_jagam$jags.data$X[1:n_data_years,k])
  }
  
  # The model is written in the BUGS language.
  nimble_code=nimbleCode({
    for(i in 1:N){
      # Urban proportion.
      pi[i] <- ilogit(logit(p[i])+sum(X[i,1:K]*kappa[1:K,cindex[i]]))
      for(j in 1:2){ # Urban and rural usage models.
        for(f in 1:8){
          # Beta-Binomial means.
          nu[i,j,f] <- ilogit(sum(X[i,1:K]*beta[1:K,j,f,cindex[i]]))
        }
        mu[i,j,1] <- nu[i,j,1] # Solid fuels.
        for(f in 2:4){ # Kerosene, Gas, Electricity.
          mu[i,j,f] <- nu[i,j,f]*prod(1-nu[i,j,1:(f-1)]) 
        }
        # Disaggregate solid fuels.
        mu[i,j,5] <- nu[i,j,5]*mu[i,j,1] # Biomass.
        mu[i,j,6] <- nu[i,j,6]*(1-nu[i,j,5])*mu[i,j,1] # Charcoal.
        # Disaggregate biomass.
        mu[i,j,7] <- nu[i,j,7]*mu[i,j,5] # Wood.
        mu[i,j,8] <- nu[i,j,8]*(1-nu[i,j,7])*mu[i,j,5] # Crop waste.
      }
      for(f in 1:8){
        mu[i,3,f] <- pi[i]*mu[i,1,f]+(1-pi[i])*mu[i,2,f] # Overall means.
      }
      nu[i,3,1] <- mu[i,3,1] # Solid fuels.
      for(f in 2:4){ # Kerosene, Gas, Electricity.
        nu[i,3,f] <- mu[i,3,f]/prod(1-nu[i,3,1:(f-1)])
      }
      # Disaggregate solid fuels. 
      nu[i,3,5] <- mu[i,3,5]/mu[i,3,1] # Biomass.
      nu[i,3,6] <- mu[i,3,6]/(mu[i,3,1]-mu[i,3,5]) # Charcoal.
      # Disaggegate biomass.
      nu[i,3,7] <- mu[i,3,7]/mu[i,3,5] # Wood.
      nu[i,3,8] <- mu[i,3,8]/(mu[i,3,5]-mu[i,3,7]) # Crop waste.
      
      for(j in 1:3){ # Data conditional likelihoods.
        y[i,j,1] ~ dbetabin(nu[i,j,1],phi[cindex[i],j,1],100000,rho[i],weight[i,j,1]) # Solid Fuels.
        for(f in 2:4){ # Kerosene, Gas, Electricity.
          y[i,j,f] ~ dbetabin(nu[i,j,f],phi[cindex[i],j,f],100000-sum(y[i,j,1:(f-1)]),rho[i],weight[i,j,f])
        }
        # Disaggregate solid fuels.
        y[i,j,5] ~ dbetabin(nu[i,j,5],phi[cindex[i],j,5],y[i,j,1],rho[i],weight[i,j,5]) # Biomass.
        y[i,j,6] ~ dbetabin(nu[i,j,6],phi[cindex[i],j,6],y[i,j,1]-y[i,j,5],rho[i],weight[i,j,6]) # Charcoal.
        # Disaggregate biomass.
        y[i,j,7] ~ dbetabin(nu[i,j,7],phi[cindex[i],j,7],y[i,j,5],rho[i],weight[i,j,7]) # Wood.
        y[i,j,8] ~ dbetabin(nu[i,j,8],phi[cindex[i],j,8],y[i,j,5]-y[i,j,7],rho[i],weight[i,j,8]) # Crop waste
      }
      # Outlier mixing parameters.
      rho[i] <- iprobit(probit_rho[i])
      probit_rho[i] ~ dnorm(-4,2)
    }
    # Urban proportion model.
    for(c in 1:C){ 
      kappa[1,c] ~ dnorm(0,20)
      Omega_kappa[1:(K-1),1:(K-1),c] <- S[1:(K-1),1:(K-1)]*1 + S[1:(K-1),K:(2*K-2)]*20 
      kappa[2:K,c] ~ dmnorm(zero[1:(K-1)],Omega_kappa[1:(K-1),1:(K-1),c])
    }
    # Country effect models.
    for(c in 1:C){
      for(f in 1:8){
        for(j in 1:2){
          # Fuel splines by country.
          beta[1,j,f,c] ~ dnorm(0,sd=4)
          Omega_beta[1:(K-1),1:(K-1),j,f,c] <- S[1:(K-1),1:(K-1)]*0.05 + S[1:(K-1),K:(2*K-2)]*1 # Linear term penalty.
          beta[2:K,j,f,c] ~ dmnorm(zero[1:(K-1)],Omega_beta[1:(K-1),1:(K-1),j,f,c])
        }
      }
    }
    # Variance parameter model.
    for(c in 1:C){
      for(f in 1:8){
        for(j in 1:3){
          phi[c,j,f] ~ dgamma(2,0.05) # Dispersion parameter.
        }
      }
    }
  })
  
  N=dim(model_data$urban)[1] # Number of surveys.
  C=length(unique_country_index) # Number of countries in the data.

  nimble_data=nimble_constants=nimble_inits=nimble_model=nimble_compiled_model=
    nimble_mcmc_config=nimble_mcmc=nimble_compiled_mcmc=list()
  
  # Set up nimble for each chain so we can run them in parallel.
  for(k in 1:nchains){
    # NIMBLE takes in constants (things like indices which don't relate
    # to the probabilistic model) separately from the data.

    nimble_constants[[k]]=list(N=N,C=C,K=K,cindex=model_data$urban$unique_country_index)
    
    # Data are things like the observed values and often covariates or
    # structure matrices for splines.
    nimble_data[[k]]=list(y=array(NA,dim=c(N,3,8)),weight=array(1,dim=c(N,3,8)),
                     p=model_data$urban$urban_proportion,S=blank_jagam$jags.data$S1,
                     X=blank_jagam$jags.data$X[model_data[[1]]$year-start_year+1,],zero=rep(0,K-1))
    for(j in 1:3){
      nimble_data[[k]]$y[,j,]=as.matrix(select(model_data[[j]],c('solid_count','kerosene_count','gas_count',
                                                                 'electricity_count','biomass_count','charcoal_count','wood_count','cropwaste_count')))
    } 
    
    # Adjust U.N. urban proportion estimates which are close to 1.
    nimble_data[[k]]$p[nimble_data[[k]]$p>0.99]=0.99
    
    for(i in 1:N){ # Trick to prevent sampling of wholly missing survey areas (urban/rural/overall).
      for(j in 1:3){
        if(sum(is.na(nimble_data[[k]]$y[i,j,]))==8){
          nimble_data[[k]]$weight[i,j,]=0
          nimble_data[[k]]$y[i,j,]=0
        }
      }
    }
    
    # Initialise model parameters.
    nimble_inits[[k]]=inits_function(nimble_data[[k]],seed=seed1[k],N,C,K,8)

    # Construct the model object (which can be manipulated to obtain prior probabilities etc.)
    nimble_model[[k]]=nimbleModel(nimble_code,nimble_constants[[k]],nimble_data[[k]],nimble_inits[[k]])

    # Compile the model object.
    nimble_compiled_model[[k]]=compileNimble(nimble_model[[k]])
    
    # Configure the MCMC, telling it whether to look for conjugate (Gibbs) relationships
    # and what parameters to save.
    nimble_mcmc_config[[k]]=configureMCMC(nimble_model[[k]],useConjugacy = FALSE,
                                     monitors = c('kappa','beta','nu','pi','phi','rho'),
                                     control=list(adaptInterval=1000,scale=0.1))
    nimble_mcmc_config[[k]]$removeSamplers('phi')
    sapply(nimble_model[[k]]$expandNodeNames('phi'),function(x){nimble_mcmc_config[[k]]$addSampler(x,'RW',control=list(adaptInterval=1000,log=TRUE,scale=0.1))})
    # Build the MCMC object.
    nimble_mcmc[[k]]=buildMCMC(nimble_mcmc_config[[k]])
    
    # Compile the MCMC object.
    nimble_compiled_mcmc[[k]]=compileNimble(nimble_mcmc[[k]])
  }

  # Run the MCMC.
  registerDoParallel(cores=nchains)
  samples=mcmc.list(foreach(k=1:nchains)%dopar%{
    return(runMCMC(nimble_compiled_mcmc[[k]],niter=niter,nburnin=nburnin,
            nchains=1,thin=thin,inits=nimble_inits[[k]],
            samplesAsCodaMCMC = TRUE,setSeed = seed2[k]))
  })
  
  # Combine the chains into one matrix.
  combined_samples=do.call('rbind',samples)
  n_sim=dim(combined_samples)[1]
  
  output=list(mcmc=samples,processed_samples=list(),index=list())

  # To save memory we only save a selection of the model parameters for plotting etc.

  output$index$nu=which(dimnames(combined_samples)[[2]]=='nu[1, 1, 1]'):which(dimnames(combined_samples)[[2]]==paste('nu[',N,', 3, 8]',sep=''))
  output$processed_samples$nu=array(combined_samples[,output$index$nu],dim=c(n_sim,N,3,8))
  
  output$index$phi=which(dimnames(combined_samples)[[2]]=='phi[1, 1, 1]'):which(dimnames(combined_samples)[[2]]==paste('phi[',C,', 3, 8]',sep=''))
  output$processed_samples$phi=array(combined_samples[,output$index$phi],dim=c(n_sim,C,3,8))
  
  output$index$kappa=which(dimnames(combined_samples)[[2]]=='kappa[1, 1]'):which(dimnames(combined_samples)[[2]]==paste('kappa[',K,', ',C,']',sep=''))
  output$processed_samples$kappa=array(combined_samples[,output$index$kappa],dim=c(n_sim,K,C))
  
  output$index$beta=which(dimnames(combined_samples)[[2]]=='beta[1, 1, 1, 1]'):which(dimnames(combined_samples)[[2]]==paste('beta[',K,', 2, 8, ',C,']',sep=''))
  output$processed_samples$beta=array(combined_samples[,output$index$beta],dim=c(n_sim,K,2,8,C))
  
  output$index$rho=which(dimnames(combined_samples)[[2]]=='rho[1]'):which(dimnames(combined_samples)[[2]]==paste('rho[',N,']',sep=''))
  output$processed_samples$rho=array(combined_samples[,output$index$rho],dim=c(n_sim,N))
  
  output$index$pi=which(dimnames(combined_samples)[[2]]=='pi[1]'):which(dimnames(combined_samples)[[2]]==paste('pi[',N,']',sep=''))
  output$processed_samples$pi=array(combined_samples[,output$index$pi],dim=c(n_sim,N))
  
  # Simulate replicates of the observed proportions.
  v_replicates=array(NA,dim=c(n_sim,N,3,10))
  v_replicates[,,,1]=rbinom(n_sim*N*3,100000, # Solid fuels.
                            rbeta(n_sim*N*3,output$processed_samples$nu[,,,1]*output$processed_samples$phi[,nimble_constants[[1]]$cindex,,1],
                                  (1-output$processed_samples$nu[,,,1])*output$processed_samples$phi[,nimble_constants[[1]]$cindex,,1]))
  v_replicates[,,,2]=rbinom(n_sim*N*3,100000-v_replicates[,,,1], # Kerosene.
                            rbeta(n_sim*N*3,output$processed_samples$nu[,,,2]*output$processed_samples$phi[,nimble_constants[[1]]$cindex,,2],
                                  (1-output$processed_samples$nu[,,,2])*output$processed_samples$phi[,nimble_constants[[1]]$cindex,,2]))
  v_replicates[,,,3]=rbinom(n_sim*N*3,100000-v_replicates[,,,1]-v_replicates[,,,2], # Gas.
                            rbeta(n_sim*N*3,output$processed_samples$nu[,,,3]*output$processed_samples$phi[,nimble_constants[[1]]$cindex,,3],
                                  (1-output$processed_samples$nu[,,,3])*output$processed_samples$phi[,nimble_constants[[1]]$cindex,,3]))
  v_replicates[,,,4]=rbinom(n_sim*N*3,100000-v_replicates[,,,1]-v_replicates[,,,2]-v_replicates[,,,3], # Electricity.
                            rbeta(n_sim*N*3,output$processed_samples$nu[,,,4]*output$processed_samples$phi[,nimble_constants[[1]]$cindex,,4],
                                  (1-output$processed_samples$nu[,,,4])*output$processed_samples$phi[,nimble_constants[[1]]$cindex,,4]))
  # Disaggregate solid fuels.
  v_replicates[,,,5]=rbinom(n_sim*N*3,v_replicates[,,,1], # Biomass.
                            rbeta(n_sim*N*3,output$processed_samples$nu[,,,5]*output$processed_samples$phi[,nimble_constants[[1]]$cindex,,5],
                                  (1-output$processed_samples$nu[,,,5])*output$processed_samples$phi[,nimble_constants[[1]]$cindex,,5]))
  v_replicates[,,,6]=rbinom(n_sim*N*3,v_replicates[,,,1]-v_replicates[,,,5], # Charcoal.
                            rbeta(n_sim*N*3,output$processed_samples$nu[,,,6]*output$processed_samples$phi[,nimble_constants[[1]]$cindex,,6],
                                  (1-output$processed_samples$nu[,,,6])*output$processed_samples$phi[,nimble_constants[[1]]$cindex,,6]))
  # Disaggregate biomass.
  v_replicates[,,,7]=rbinom(n_sim*N*3,v_replicates[,,,5], # Wood.
                            rbeta(n_sim*N*3,output$processed_samples$nu[,,,7]*output$processed_samples$phi[,nimble_constants[[1]]$cindex,,7],
                                  (1-output$processed_samples$nu[,,,7])*output$processed_samples$phi[,nimble_constants[[1]]$cindex,,7]))
  v_replicates[,,,8]=rbinom(n_sim*N*3,v_replicates[,,,5]-v_replicates[,,,7], # Crop waste.
                            rbeta(n_sim*N*3,output$processed_samples$nu[,,,8]*output$processed_samples$phi[,nimble_constants[[1]]$cindex,,8],
                                  (1-output$processed_samples$nu[,,,8])*output$processed_samples$phi[,nimble_constants[[1]]$cindex,,8]))
  v_replicates[,,,9]=v_replicates[,,,1]-v_replicates[,,,5]-v_replicates[,,,6] # Coal
  v_replicates[,,,10]=v_replicates[,,,5]-v_replicates[,,,7]-v_replicates[,,,8] # Dung.

  output$replicates=v_replicates/100000
  output$model_matrix=blank_jagam$jags.data$X
  
  return(output)
  
}
