# Supplementary material for: Household cooking fuel estimates at global and country level for 1990 to 2030
Source: Nat Commun. 2021 Oct 4;12:5793. doi: 10.1038/s41467-021-26036-x (PMC8490351; doi:10.1038/s41467-021-26036-x)
Supplement: Supplementary file 7 — Supplementary Software 1 [file 41467_2021_26036_MOESM7_ESM.zip › Code/Code/HAP_Master.R]

#########################################
## Cooking Fuel Estimates Nature Comms ##
#########################################

# Set your working directory to the main folder i.e.
# the one which contains sub-folders "Code" and "Data".

#############
# Contents: #
#############

# 0. Set up the functions and data.
# 1. Produce some plots of the data.
# 2. Run the model and produce some plots of fuel usage.
# 3. Perform some basic model checking.
# 4. Do the out-of-sample prediction experiment.
# 5. Output the fuel usage plots.

############
# 0. Setup #
############

# The following packages will need to be installed and loaded:
library(nimble) 
library(ggplot2)
library(tidyverse)
library(coda)
library(gridExtra)
library(grid)
library(viridis)
library(readxl)
library(reshape2)
library(doParallel)
library(mgcv)
library(abind)
library(openxlsx)
library(ggfan)
library(scales)
library(RColorBrewer)
library(rgdal)

# Random number generator seeds (for each chain).
seed1=c(874326,383625,256846,383790,688352,132732,894322,848314) # For generating initial values.
seed2=c(642647,147376,368742,868372,582743,970287,185935,274763) # For MCMC.

# Load in the data and source the scripts.
load('Data/HAP_Data.RData')
source('Code/HAP_Data_Setup.R') # Script for loading in and preparing the data for modelling. 
source('Code/HAP_Functions.R') # Script containing a function for generating 
# intial values, Beta-Binomial functions, country output function and plotting functions.
source('Code/HAP_Model.R') # Script containing a function to run the model.

# Fuel hierarchy tree.
wood <- c(0,1)
cropwaste <- c(1,1)
dung <- c(2,1)
biomass <- c(1,2)
charcoal <- c(2,2)
coal <- c(3,2)
solids <- c(3,3)
kerosene <- c(4,3)
gas <- c(5,3)
electricity <- c(6,3)
total <- c(5,4)
lpg <- c(4,2)
ng <- c(5,2)
bg <- c(6,2)
other <- c(7,3)
alcohol <- c(7,2)
solar <- c(8,2)
dots <- c(9,2)

blob_data <- as.tibble(rbind(wood,cropwaste,dung,biomass,charcoal,coal,solids,kerosene,gas,electricity,lpg,bg,ng,other,alcohol,solar))%>%
  mutate(fuel=c('Wood','Crop\n Waste','Dung','Biomass','Charcoal','Coal','Solid\nFuels','Kerosene','Gaseous\nFuels','Electricity','LPG','Biogas','Natural\nGas','Other\nFuels','Alcohol','Solar'),
         tier=c('lower','lower','lower','mid','mid','mid','upper',
                'upper','upper','upper','none','none','none','upper','mid','mid'),
         type=as.factor(c('Polluting','Polluting','Polluting','Polluting','Polluting','Polluting','Polluting','Polluting','Clean','Clean','Clean','Clean','Clean','Clean','Clean','Clean')))

polygon_data <- as.tibble(rbind(wood,biomass,cropwaste,biomass,dung,biomass,solids,charcoal,solids,coal,solids,total,kerosene,total,gas,lpg,gas,ng,gas,bg,gas,total,electricity,total,other,alcohol,other,solar,other))

tree <- ggplot(blob_data)+geom_path(data=polygon_data,aes(x=V1,y=V2),colour="#22211d")+
  geom_point(aes(x=V1,y=V2,colour=type),size=25)+
  geom_point(aes(x=V1,y=V2),colour='white',size=22)+
  geom_point(data=tibble(x=total[1],y=total[2]),aes(x=x,y=y),col="#22211d",size=13)+
  geom_point(data=tibble(x=total[1],y=total[2]),aes(x=x,y=y),col="white",size=10)+
  geom_point(data=tibble(x=total[1],y=total[2]),aes(x=x,y=y),col="#22211d",size=13)+
  geom_point(data=tibble(x=total[1],y=total[2]),aes(x=x,y=y),col="white",size=10)+
  geom_text(aes(x=V1,y=V2,label=fuel),size=3.9)+
  theme_void()+
  theme(panel.grid=element_blank(),axis.ticks = element_blank(),axis.text = element_blank(),
        plot.subtitle=element_text(color = "#22211d",size=12,margin=margin(b=-3,unit='lines')),
        plot.title=element_text(color = "#22211d",size=16),legend.position = c(0.8,0.15),
        legend.text = element_text(size=14))+
  scale_colour_brewer(palette='Dark2',name=NULL)+
  scale_x_continuous(limits=c(-1,10))+scale_y_continuous(limits=c(0.5,4.5))+
  guides(colour=guide_legend(nrow=1,override.aes = list(size=15)))
ggsave(tree,file='Paper Plots/fuel_tree.png',width=10,height=5,dpi=600)

####################
# 2. Run the model #
####################

system.time({
  all_samples=run_model(model_data,niter=80000,nburnin=40000,nchains=4,thin=40,forecast_end_year = 2030)
})

save(all_samples,file='Samples/all_samples.RData')

##############################
# 3. Compute country samples #
##############################

# Define the fuel names.
fuel_names=c('Solid','Kerosene','Gas','Electricity','Biomass','Charcoal','Wood','Cropwaste','Coal','Dung','Other Clean','Total Polluting','Total Clean')
area_names=c('Urban','Rural','Overall')
end_year=2030

# Compute country samples.
n_sim <- dim(all_samples$processed_samples$nu)[1]
country_samples=abind(foreach(i=1:length(unique_country_index))%do%{
  return(country_output(country_info$country[sort(unique(filtered_data_2$cindex))][i],end_year=end_year,all_samples$processed_samples,all_samples$model_matrix,model_data,type='survey',output='samples'))
},along=5) 
dimnames(country_samples) <- list(sample=as.character(1:n_sim),year=as.character(1990:end_year),area=area_names,fuel=fuel_names,country=country_info$country[sort(unique(filtered_data_2$cindex))])

save(country_samples,file='Samples/country_samples.RData')

# Compute 2.5%, 50% and 97.5% quantiles.
country_quantiles <- apply(country_samples,c(2,3,4,5),quantile,c(0.025,0.5,0.975))
dimnames(country_quantiles) <- list(quantile=c('lower','median','upper'),year=as.character(1990:end_year),area=area_names,fuel=fuel_names,country=country_info$country[sort(unique(filtered_data_2$cindex))])
country_quantiles_df <- melt(country_quantiles,varnames=c('quantile','year','area','fuel','country'))
country_quantiles_df <- country_quantiles_df%>%
  left_join(country_info[,c('country','sdgors')],by='country')%>%
  mutate(region=sdgors,sdgors=NULL)%>%spread(quantile,value)

##########################
# 4. Regional aggregates #
##########################

# Set up the samples as a data frame and add region, population data.
load('Data/total_urb_rur_pop_UN_bycountry_byyear_longformat.Rda')

# Convert array to data frame.
release_fuels <- c('Biomass','Charcoal','Coal','Kerosene','Gas','Electricity','Total Polluting','Total Clean')
less_fuels <- c('Biomass','Charcoal','Coal','Kerosene','Gas','Electricity')

samples_non_HIC <- country_samples[,,,release_fuels,]%>%melt() 

# Join with country info, filter out high income.
samples_non_HIC <- samples_non_HIC%>%left_join(country_info[,c('code','country','income','sdgors')])%>%
  mutate(iso3=code,code=NULL)%>%filter(income!='High income')
# Add population data.
samples_non_HIC <- samples_non_HIC%>%left_join(mutate(total,year=as.numeric(Year))[,c('iso3','area','year','population')])
# Population weighted values.
samples_non_HIC <- samples_non_HIC%>%mutate(weighted=population*value)

# SDG non high-income countries regional aggregation.

# Sum over the SDG regions.
sdg_non_HIC <- samples_non_HIC%>%group_by(sample,area,fuel,year,sdgors)%>%
  summarise(population=sum(population),weighted=sum(weighted))%>%mutate(value=weighted/population)

sdg_non_HIC$fuel=as.character(sdg_non_HIC$fuel)
sdg_non_HIC$fuel=factor(sdg_non_HIC$fuel,levels=release_fuels)
sdg_non_HIC$area <- factor(sdg_non_HIC$area,levels=c('Urban','Rural','Overall'))

sdg_non_HIC_quantiles <- sdg_non_HIC%>%group_by(area,fuel,year,sdgors)%>%
  summarise(lower=quantile(value,0.025),median=quantile(value,0.5),upper=quantile(value,0.975)) 

# Global non high-income countries regional aggregation.

glob_non_HIC <- samples_non_HIC%>%group_by(sample,area,fuel,year)%>%
  summarise(population=sum(population),weighted=sum(weighted))%>%mutate(value=weighted/population)

glob_non_HIC$fuel=as.character(glob_non_HIC$fuel)
glob_non_HIC$fuel=factor(glob_non_HIC$fuel,levels=release_fuels)
glob_non_HIC$area <- factor(glob_non_HIC$area,levels=area_names)

glob_non_HIC_quantiles <- glob_non_HIC%>%group_by(area,fuel,year)%>%
  summarise(lower=quantile(value,0.025),median=quantile(value,0.5),upper=quantile(value,0.975)) 
glob_non_HIC_quantiles$sdgors <- 'World'

all_non_HIC_quantiles <- full_join(sdg_non_HIC_quantiles,glob_non_HIC_quantiles)%>%mutate(region=sdgors,sdgors=NULL)

# SDG clean fuels
clean_all <- array(NA,dim=c(dim(country_samples)[1:3],190))
x <- dimnames(country_samples)
dimnames(clean_all) <- list(sample=x$sample,year=x$year,area=x$area,country=filter(country_info,!country%in%c('Bulgaria','Cuba','Libya','Lebanon'))$country[1:190])

clean_all[,,,x$country]=country_samples[,,,'Total Clean',]
clean_all[,,,as.character(filter(country_info,income=='High income')$country)]=1

clean_all <- clean_all%>%melt()

# Join with country info, filter out high income.
clean_all <- clean_all%>%left_join(country_info[,c('code','country','income','sdgors')])%>%
  mutate(iso3=code,code=NULL)
# Add population data.
clean_all <- clean_all%>%left_join(mutate(total,year=as.numeric(Year))[,c('iso3','area','year','population')])
# Population weighted values.
clean_all <- clean_all%>%mutate(weighted=population*value)
clean_all <- clean_all%>%mutate(deficit=population-weighted)

clean_all_quantiles <- clean_all%>%group_by(area,year,country,population)%>%summarise(lower=quantile(value,0.025),median=quantile(value,0.5),upper=quantile(value,0.975))%>%
  left_join(country_info[,c('country','sdgors')],by='country')%>%
  mutate(region=sdgors,sdgors=NULL)
polluting_all_quantiles <- clean_all_quantiles%>%mutate(lower2=lower,median=1-median,lower=1-upper,upper=1-lower2)

# Values specifically for Oceania.
clean_oceania <- filter(clean_all,sdgors%in%c('Australia and New Zealand','Oceania excluding Australia and New Zealand'))
clean_oceania <- clean_oceania%>%mutate(sdgors='Oceania')%>%group_by(sample,area,year,sdgors)%>%
  summarise(population=sum(population),weighted=sum(weighted,na.rm=T))%>%mutate(value=weighted/population) # added na.rm

clean_oceania$area <- factor(clean_oceania$area,levels=c('Urban','Rural','Overall'))

clean_oceania_quantiles <- clean_oceania%>%group_by(area,year)%>%
  summarise(lower=quantile(value,0.025),median=quantile(value,0.5),upper=quantile(value,0.975),
            population=median(population)) 

# Population with and without access by country.

access_quantiles <- clean_all_quantiles%>%left_join(country_info[,c('country','sdgors')],by='country')%>%
  mutate(region=sdgors,sdgors=NULL,lower=population*lower,median=median*population,upper=population*upper)

access_deficit_quantiles <- clean_all_quantiles%>%left_join(country_info[,c('country','sdgors')],by='country')%>%
  mutate(region=sdgors,sdgors=NULL,lower2=lower,lower=population*(1-upper),median=(1-median)*population,upper=population*(1-lower2),lower2=NULL)

# SDG countries regional clean aggregation.

# Sum over the SDG regions.
sdg_clean <- clean_all%>%group_by(sample,area,year,sdgors)%>%
  summarise(population=sum(population),weighted=sum(weighted,na.rm=T))%>%mutate(value=weighted/population) # added na.rm

sdg_clean$area <- factor(sdg_clean$area,levels=c('Urban','Rural','Overall'))

sdg_clean_quantiles <- sdg_clean%>%group_by(area,year,sdgors)%>%
  summarise(lower=quantile(value,0.025),median=quantile(value,0.5),upper=quantile(value,0.975),
            population=median(population)) 

# Global clean aggregation.

glob_clean <- clean_all%>%group_by(sample,area,year)%>%
  summarise(population=sum(population),weighted=sum(weighted,na.rm=T))%>%mutate(value=weighted/population)# added na.rm

glob_clean$area <- factor(glob_clean$area,levels=area_names)

glob_clean_quantiles <- glob_clean%>%group_by(area,year)%>%
  summarise(lower=quantile(value,0.025),median=quantile(value,0.5),upper=quantile(value,0.975),
            population=median(population)) 
glob_clean_quantiles$sdgors <- 'World'

all_clean_quantiles <- full_join(sdg_clean_quantiles,glob_clean_quantiles)%>%mutate(region=sdgors,sdgors=NULL)

all_clean_quantiles_write <- mutate(all_clean_quantiles,population=NULL)

# Calculate the number of people with and without access.

access_global_quantiles <- glob_clean_quantiles%>%mutate(lower=population*lower,median=median*population,upper=population*upper)

access_deficit_global_quantiles <- glob_clean_quantiles%>%mutate(lower2=lower,lower=population*(1-upper),median=(1-median)*population,upper=population*(1-lower2),lower2=NULL)

access_deficit_regional_quantiles <- sdg_clean_quantiles%>%mutate(lower2=lower,lower=population*(1-upper),median=(1-median)*population,upper=population*(1-lower2),lower2=NULL)

###########################
# 5. Figures in the paper #
###########################

# Colour palettes for plotting.
bp <- brewer.pal(name='Blues',n=4)
bp_map <- rev(c(brewer.pal(9,'Blues')))
bp2 <- brewer_pal(palette = 'Set2')(8)

# Percentage of the global population using polluting fuels
# residing in each region.
donut_regions_data <- access_deficit_regional_quantiles%>%
  filter(area=='Overall',year%in%c(2000,2010,2020,2030))%>%group_by(year)%>%
  mutate(upper=NULL,lower=NULL,population=NULL,area=NULL)%>%group_modify(function(x,y){
    three_regions <- filter(x,sdgors%in%c('Central Asia and Southern Asia',
                                          'Eastern Asia and South-eastern Asia',
                                          'Sub-Saharan Africa'))
    rest_of_world <- filter(x,!sdgors%in%c('Central Asia and Southern Asia',
                                           'Eastern Asia and South-eastern Asia',
                                           'Sub-Saharan Africa'))%>%
      summarise(median=sum(median))%>%mutate(sdgors='Rest of the world')
    return(rbind(three_regions,rest_of_world)%>%mutate(percent=median/sum(median)))
  })

donut_regions <- ggplot(donut_regions_data,aes(y=median,fill=sdgors))+
  geom_bar(aes(x=2),position = 'fill',stat='identity')+
  facet_grid(~year)+geom_text(aes(x=3,label=label_percent(accuracy=1)(percent)),
                              position = position_fill(vjust=0.5))+
  geom_text(data=filter(donut_regions_data,sdgors=='Sub-Saharan Africa'),aes(x=0.5,y=0,label = year), position = position_stack(),size=6)+
  labs(x=NULL,y=NULL,title='Regional breakdown of the global population using polluting fuels for cooking')+
  scale_fill_manual(name=NULL,values=brewer.pal(5,'Blues')[2:5],guide=guide_legend(nrow=2))+
  theme_minimal()+
  theme(legend.text = element_text(size=12),axis.text=element_blank(),
        legend.title = element_text(size=14),strip.text = element_blank(),
        plot.title = element_text(size=14),axis.line = element_blank(),
        strip.background = element_blank(),
        legend.position = 'bottom',panel.grid = element_blank(),axis.ticks = element_blank())+
  coord_polar(theta='y')+xlim(c(0.5,3))

ggsave(donut_regions,filename = 'Paper Plots/donut_regions.png',width=7.5,height=3,scale=1) 

# Global population mainly using polluting fuels.
deficit_bar_data <- rbind(mutate(access_deficit_global_quantiles,fuel='Population mainly using polluting fuels for cooking'),
                          mutate(access_global_quantiles,fuel='Population mainly using clean fuels for cooking'))%>%
  filter(year%in%1990:2030)%>%
  mutate(fuel=factor(fuel,levels=c('Population mainly using clean fuels for cooking',
                                   'Population mainly using polluting fuels for cooking')))

deficit_label_data <- glob_clean_quantiles%>%filter(year%in%1990:2030)%>%
  mutate(x=as.numeric(as.factor(year)))

deficit_bar <- ggplot(deficit_bar_data)+geom_area(aes(x=year,y=median/1000,fill=fuel),alpha=0.75)+
  theme_minimal()+labs(x=NULL,y='Population (millions)')+
  facet_wrap(~area,nrow=1)+
  geom_smooth(data=deficit_label_data,aes(x=year,y=(1-median)*10000),colour=bp[4],size=0.5,se=FALSE)+
  geom_smooth(data=deficit_label_data,aes(x=year,y=(1-upper)*10000),colour=bp[4],linetype=2,size=0.5,se=FALSE)+
  geom_smooth(data=deficit_label_data,aes(x=year,y=(1-lower)*10000),colour=bp[4],linetype=2,size=0.5,se=FALSE)+
  scale_x_continuous(limits=c(1988,2032))+
  #geom_point(data=deficit_label_data,aes(x=year,y=median*8000),colour=bp[3])+
  scale_fill_manual(name=NULL,values=c(bp[2],bp[3]))+theme(legend.text = element_text(size=12),axis.text = element_text(size=11),
                                                           axis.title=element_text(size=12),legend.position="top",
                                                           axis.text.y.right = element_text(color = bp[4]),
                                                           axis.title.y.right = element_text(color = bp[4],angle=90),
                                                           strip.text = element_text(size=14))+
  guides(fill=guide_legend(nrow=2))+
  scale_y_continuous(limits=c(0,9000),breaks=seq(0,10000,by=2000),sec.axis = sec_axis(~.*1/10000,name='% of global population mainly\nusing polluting fuels for cooking',breaks=seq(0,1,by=0.2)))

ggsave(deficit_bar,filename = 'Paper Plots/deficit_bar.png',width=7.5,height=3.25,scale=1) 

# Percentage of the population mainly using polluting fuels in each region.
polluting_region <- ggplot(filter(sdg_clean_quantiles,area=='Overall'))+
  geom_ribbon(aes(x=year,ymin=1-upper,ymax=1-lower,fill=sdgors),alpha=0.25)+
  geom_point(aes(x=year,y=1-median,colour=sdgors,shape=sdgors))+
  labs(x=NULL,title='Percentage of the population mainly using polluting fuels',y=NULL)+
  scale_color_brewer(name=NULL,palette = 'Set2',guide=guide_legend(nrow=4))+
  scale_fill_brewer(name=NULL,palette = 'Set2',guide=guide_legend(nrow=4))+
  scale_shape_manual(name=NULL,values=1:8)+
  theme_minimal()+
  theme(legend.text = element_text(size=12),axis.text = element_text(size=12),
        axis.title=element_text(size=12),plot.subtitle = element_text(size=14),
        legend.title = element_text(size=14),strip.text = element_text(size=12),
        legend.position = 'bottom')+
  scale_x_continuous(limits=c(1990,2030))+scale_y_continuous(labels=scales::percent,limits=c(0,1),
                                                             sec.axis = sec_axis(trans='identity',labels=scales::percent))
ggsave(polluting_region,filename = 'Paper Plots/polluting_region.png',width=7.5,height=4.5,scale=1) 

# Population mainly using polluting fuels in each region.
polluting_region_pop <- ggplot(filter(access_deficit_regional_quantiles,area=='Overall'))+
  geom_point(aes(x=year,y=median/1000,colour=sdgors,shape=sdgors))+
  labs(x=NULL,title='Population mainly using polluting fuels',y=NULL)+
  scale_color_brewer(name=NULL,palette = 'Set2',guide=guide_legend(nrow=4))+
  scale_fill_brewer(name=NULL,palette = 'Set2',guide=guide_legend(nrow=4))+
  scale_shape_manual(name=NULL,values=1:8)+
  theme_minimal()+
  labs(y='Population (millions)')+
  theme(legend.text = element_text(size=12),axis.text = element_text(size=12),
        axis.title=element_text(size=12),plot.subtitle = element_text(size=14),
        legend.title = element_text(size=14),strip.text = element_text(size=12),
        legend.position = 'bottom')+
  scale_x_continuous(limits=c(1990,2030))+
  scale_y_continuous(breaks=seq(0,1200,by=200),sec.axis = sec_axis(name='Population (millions)',trans='identity',breaks=seq(0,1200,by=200)))
ggsave(polluting_region_pop,filename = 'Paper Plots/polluting_region_pop.png',width=7.5,height=4.5,scale=1) 

# Percentage of the population mainly using each fuel in LMICs.
glob_fuels <- ggplot(filter(all_non_HIC_quantiles,fuel%in%less_fuels,region=='World'),aes(x=year,y=median,ymin=lower,ymax=upper))+
  geom_ribbon(aes(fill=fuel,ymin=lower,ymax=upper),alpha=0.25)+
  geom_line(aes(colour=fuel,linetype=fuel))+
  labs(x=NULL,y='Percentage of the population\nmainly using each fuel type',subtitle='Cooking fuel use in low- and middle- income countries')+
  scale_y_continuous(labels=scales::percent)+
  facet_wrap(~area,nrow=1)+
  scale_color_manual(name='Fuel Type',values=c('Biomass'=bp2[2],'Charcoal'=bp2[4],'Coal'=bp2[3],
                                               'Kerosene'=bp2[8],'Gas'=bp2[1],'Electricity'=bp2[5]))+
  scale_fill_manual(name='Fuel Type',values=c('Biomass'=bp2[2],'Charcoal'=bp2[4],'Coal'=bp2[3],
                                              'Kerosene'=bp2[8],'Gas'=bp2[1],'Electricity'=bp2[5]))+
  scale_linetype(name='Fuel Type')+
  theme_minimal()+
  theme(legend.text = element_text(size=12),axis.text = element_text(size=12),
        axis.title=element_text(size=12),plot.subtitle = element_text(size=14),
        legend.title = element_text(size=14),strip.text = element_text(size=12),
        legend.position = 'bottom')+
  scale_x_continuous(limits=c(1988,2032))
ggsave(glob_fuels,filename = 'Paper Plots/glob_fuels.png',width=7.5,height=3.5,scale=1) 

# Percentage of the population mainly using each fuel type in Sub-Saharan Africa.
ssa_fuels <- ggplot(filter(all_non_HIC_quantiles,fuel%in%less_fuels,region=='Sub-Saharan Africa'),aes(x=year,y=median,ymin=lower,ymax=upper))+
  geom_ribbon(aes(fill=fuel,ymin=lower,ymax=upper),alpha=0.25)+
  geom_line(aes(colour=fuel,linetype=fuel))+
  labs(x=NULL,y='Percentage of the population\nmainly using each fuel type',subtitle='Cooking fuel use in Sub-Saharan Africa')+
  scale_y_continuous(labels=scales::percent)+
  facet_wrap(~area,nrow=1)+
  scale_color_manual(name='Fuel Type',values=c('Biomass'=bp2[2],'Charcoal'=bp2[4],'Coal'=bp2[3],
                                               'Kerosene'=bp2[8],'Gas'=bp2[1],'Electricity'=bp2[5]))+
  scale_fill_manual(name='Fuel Type',values=c('Biomass'=bp2[2],'Charcoal'=bp2[4],'Coal'=bp2[3],
                                              'Kerosene'=bp2[8],'Gas'=bp2[1],'Electricity'=bp2[5]))+
  scale_linetype(name='Fuel Type')+
  theme_minimal()+
  theme(legend.text = element_text(size=12),axis.text = element_text(size=12),
        axis.title=element_text(size=12),plot.subtitle = element_text(size=14),
        legend.title = element_text(size=14),strip.text = element_text(size=12),
        legend.position = 'bottom')+
  scale_x_continuous(limits=c(1988,2032))
ggsave(ssa_fuels,filename = 'Paper Plots/ssa_fuels.png',width=7.5,height=3.5,scale=1) 

# Fuel use plot for Ghana.
country_data <- rbind(mutate(model_data$urban,area='Urban'),
                      mutate(model_data$rural,area='Rural'),
                      mutate(model_data$overall,area='Overall'))
country_data <- mutate(country_data,Biomass=biomass_scaled,
                       Charcoal=charcoal_scaled,Coal=coal_scaled,
                       Kerosene=kerosene_scaled,Gas=gas_scaled,
                       Electricity=electricity_scaled)%>%
  select(c('country','year','area',less_fuels))%>%
  melt(id=c('country','year','area'))%>%mutate(area=factor(area,levels=area_names))

ghana_fuels <- ggplot(mutate(filter(country_quantiles_df,fuel%in%less_fuels,country=='Ghana'),
                             fuel=factor(fuel,levels=less_fuels)))+
  geom_ribbon(aes(x=year,fill=fuel,ymin=lower,ymax=upper),alpha=0.25)+
  geom_line(aes(x=year,y=median,colour=fuel))+
  geom_point(data=filter(country_data,country=='Ghana'),aes(x=year,y=value,colour=variable,shape=variable))+
  labs(x=NULL,y='Percentage of the population\nmainly using each fuel type',subtitle='Cooking fuel use in Ghana')+
  scale_y_continuous(labels=scales::percent)+
  facet_wrap(~area,nrow=1)+
  scale_color_manual(name='Fuel Type',values=c('Biomass'=bp2[2],'Charcoal'=bp2[4],'Coal'=bp2[3],
                                               'Kerosene'=bp2[8],'Gas'=bp2[1],'Electricity'=bp2[5]))+
  scale_fill_manual(name='Fuel Type',values=c('Biomass'=bp2[2],'Charcoal'=bp2[4],'Coal'=bp2[3],
                                              'Kerosene'=bp2[8],'Gas'=bp2[1],'Electricity'=bp2[5]))+
  scale_shape_manual(name='Fuel Type',values=1:6)+
  theme_minimal()+
  theme(legend.text = element_text(size=12),axis.text = element_text(size=12),
        axis.title=element_text(size=12),plot.subtitle = element_text(size=14),
        legend.title = element_text(size=14),strip.text = element_text(size=12),
        legend.position = 'bottom')+
  scale_x_continuous(limits=c(1988,2032))
ggsave(ghana_fuels,filename = 'Paper Plots/ghana_fuels.png',width=7.5,height=3.5,scale=1) 

## Values for the paper text

sdg_polluting_quantiles <- mutate(sdg_clean_quantiles,median=1-median,lower2=1-upper,upper=1-lower,lower=lower2,lower2=NULL)

# % using polluting fuels in SSA
filter(sdg_polluting_quantiles,sdgors=='Sub-Saharan Africa',year%in%c(1990,2020,2030),area=='Overall')

# Global % using polluting fuels
filter(glob_clean_quantiles,area=='Overall',year%in%c(1990,2020,2030))%>%
  mutate(lower=1-lower,median=1-median,upper=1-upper)

# Global pop using polluting fuels
filter(access_deficit_global_quantiles,area=='Overall',year%in%c(1990,2000,2010,2020,2030))

# Rural % using polluting fuels
filter(glob_clean_quantiles,area=='Rural',year%in%c(1990,2010,2020,2030))%>%
  mutate(lower=1-lower,median=1-median,upper=1-upper)

# Rural pop using polluting fuels
filter(access_deficit_global_quantiles,area=='Rural')[11:20,]
filter(access_deficit_global_quantiles,area=='Rural',year%in%c(2020,2030))

# Urban % using polluting fuels
filter(glob_clean_quantiles,area=='Urban',year%in%c(1990,2010,2020,2030))%>%
  mutate(lower=1-lower,median=1-median,upper=1-upper)

# Urban pop using polluting fuels
filter(access_deficit_global_quantiles,area=='Urban',year%in%c(2020,2030))

# % of pop without access living in each region
filter(donut_regions_data,year==2000)
filter(donut_regions_data,year==2030)
0.365+0.380

# % using each fuel in LMICs
filter(glob_non_HIC_quantiles,fuel=='Gas',area=='Overall',year%in%c(1990,2020))
filter(glob_non_HIC_quantiles,fuel=='Electricity',area=='Overall',year%in%c(1990,2020))
filter(glob_non_HIC_quantiles,fuel=='Coal',area=='Rural',year%in%c(1990,2000,2010,2020))
filter(glob_non_HIC_quantiles,fuel=='Kerosene',area=='Urban',year%in%c(1990,2000,2010,2020))
filter(glob_non_HIC_quantiles,fuel=='Kerosene',area=='Rural',year%in%c(1990,2000,2010,2020))
filter(glob_non_HIC_quantiles,fuel=='Biomass',area=='Rural',year%in%c(1990,2000,2010,2020))
filter(glob_non_HIC_quantiles,fuel=='Charcoal',area=='Overall',year%in%c(1990,2000,2010,2020))

# % using kerosene and charcoal in urban areas of each region
filter(sdg_non_HIC_quantiles,fuel=='Kerosene',area=='Urban',year==2020)
filter(sdg_non_HIC_quantiles,fuel=='Charcoal',area=='Urban',year==2020)

# % using each fuel in SSA
filter(sdg_non_HIC_quantiles,area=='Urban',sdgors=='Sub-Saharan Africa',year==2020)
filter(sdg_non_HIC_quantiles,area=='Rural',sdgors=='Sub-Saharan Africa',year==2020)
filter(sdg_non_HIC_quantiles,area=='Overall',sdgors=='Sub-Saharan Africa',year==2030)

# % using kerosene in Djibouti etc
filter(country_quantiles_df,year==2030,fuel=='Kerosene',area=='Overall',
       country%in%c('Djibouti','Equatorial Guinea','Sao Tome and Principe'))

# Fuel use in Ghana
filter(country_quantiles_df,country=='Ghana',year==2020,area=='Overall')
filter(country_quantiles_df,country=='Ghana',year==1990,area=='Rural')
filter(country_quantiles_df,country=='Ghana',year==2020,area=='Rural')
filter(country_quantiles_df,country=='Ghana',fuel=='Charcoal',year%in%c(1990,2010,2020),area=='Rural')
filter(country_quantiles_df,country=='Ghana',fuel=='Gas',year%in%c(1990,2010,2020),area=='Urban')
filter(country_quantiles_df,country=='Ghana',fuel=='Biomass',year%in%c(1990,2010),area=='Urban')
filter(country_quantiles_df,country=='Ghana',fuel=='Charcoal',year%in%c(2010,2020),area=='Urban')

which(names(country_samples[1,'2020','Urban',,'Ghana'])=='Gas')
which(names(country_samples[1,'2020','Urban',,'Ghana'])%in%less_fuels)
mean(apply(country_samples[,'2020','Urban',,'Ghana'],1,function(x)x[3]>=max(x[c(2,4,5,6,9)])))

filter(country_quantiles_df,country=='Ghana',fuel=='Gas',year%in%c(2030),area=='Overall')

################################
# 6. Supplementary information #
################################

# Run the script which generates supplementary materials.
source('Code/HAP_Supplementary.R')
