# Supplementary material for: Household cooking fuel estimates at global and country level for 1990 to 2030
Source: Nat Commun. 2021 Oct 4;12:5793. doi: 10.1038/s41467-021-26036-x (PMC8490351; doi:10.1038/s41467-021-26036-x)
Supplement: Supplementary file 7 — Supplementary Software 1 [file 41467_2021_26036_MOESM7_ESM.zip › Code/Code/HAP_Functions.R]

##############################
## Household Air Pollution: ##
##   A Hierarchical Model   ##
##############################

# Function to generate initial values for the MCMC chains.
inits_function=function(data,seed,N,C,K,n_fuels=8){
  
  set.seed(seed)
  
  inits=list(y=array(NA,dim=c(N,3,n_fuels)),
             kappa=matrix(rnorm(C*K,0,0.1),nrow=K,ncol=C),
             phi=array(rgamma(C*3*n_fuels,2,0.05),dim=c(C,3,n_fuels)),beta=array(rnorm(K*2*n_fuels*C,0,0.1),dim=c(K,2,n_fuels,C)),
             probit_rho=rnorm(N,-4,2))
  
  for(i in 1:N){
    for(j in 1:3){
      for(f in 1:n_fuels){
        if(is.na(data$y[i,j,f])){
          inits$y[i,j,f]=0
        }
      }
    }
  }
  return(inits)
}

# Beta-Binomial probability (log) density function.
dbetabin=nimbleFunction(run=function(x=double(0),mu=double(0),phi=double(0),size=double(0),rho=double(0),weight=double(0),log=integer(0)){
  returnType(double(0))
  phi <- min(phi,1e+05) # Hard upper limit on phi for computational stability.
  if(x>=0&x<=size){
    if(size==0){
      return(0)
    }else{
      return(weight*log(rho/size+(1-rho)*exp(lgamma(size+1)+lgamma(x+mu*phi)+lgamma(size-x+(1-mu)*phi)+lgamma(phi)-
                                               lgamma(size+phi)-lgamma(mu*phi)-lgamma((1-mu)*phi)-lgamma(size-x+1)-lgamma(x+1))))
    }
  }else{
    return(-Inf)
  }
})

# Beta-Binomial simulation function.
rbetabin=nimbleFunction(run=function(n=integer(0),mu=double(0),phi=double(0),size=double(0),rho=double(0),weight=double(0)){
  returnType(double(0))
  phi <- min(phi,1e+05) # Hard upper limit on phi for computational stability.
  y=rbinom(1,1,rho)
  if(y==0){
    x=rbeta(1,mu*phi,(1-mu)*phi)
    return(rbinom(1,size,x))
  }else{
    return(round(runif(1,0,1)*size))
  }
  
})

# Function to set up a thin-plate spline.
thin_plate_spline=function(input,knots){
  n <- length(input)
  X <- cbind(rep(1, n), input)
  knots <- quantile(unique(input), seq(0, 1, length = (knots + 2))[-c(1, (knots + 2))])
  Z_K <- (abs(outer(input, knots, "-")))^3
  OMEGA_all <- (abs(outer(knots, knots, "-")))^3
  svd.OMEGA_all <- svd(OMEGA_all)
  sqrt.OMEGA_all <- t(svd.OMEGA_all$v %*% (t(svd.OMEGA_all$u) * sqrt(svd.OMEGA_all$d)))
  Z <- t(solve(sqrt.OMEGA_all, t(Z_K)))
  return(list(X=X,Z=Z))
}


# Function to generate fuel usage plots.
fuel_plots=function(plot_country,processed_samples,model_matrix,model_data,sampling_bias=TRUE,type='survey',end_year=2018,plot_removed=TRUE,caption=TRUE,aggregate='biomass'){
  
  if(caption==TRUE){
    if(aggregate=='biomass'){
      caption <- '*Wood, crop waste and dung **Liquid petroleum gas (LPG), natural gas and biogas | Stoner et al. (2019)'
    }
    if(aggregate=='solid'){
      caption <- '*Biomass fuels, charcoal and coal **Liquid petroleum gas (LPG), natural gas and biogas | Stoner et al. (2019)'
    }
    if(aggregate=='none'){
      caption <- '*Liquid petroleum gas (LPG), natural gas and biogas | Stoner et al. (2019)'
    }
  }else{
    caption=''
  }
  plot_years=1990:end_year
  
  plot_X=model_matrix
  plot_cindex=which(unique_country_index==which(country_info$country==plot_country))
  plot_index=which(model_data$urban$country_index==which(country_info$country==plot_country))
  plot_data=list(model_data[[1]][plot_index,],model_data[[2]][plot_index,],model_data[[3]][plot_index,])
  plot_rindex=plot_data[[1]]$region_index[1]
  plot_phi=processed_samples$phi[,plot_cindex,,]
  
  Y=length(plot_years)
  plot_p=filter(population,country==plot_country)$urban/filter(population,country==plot_country)$total
  plot_p[plot_p>0.99]=0.99
  n_sim=dim(processed_samples$beta)[1]
  plot_nu=plot_mu=plot_omega=array(NA,dim=c(n_sim,Y,3,8))
  plot_v=array(NA,dim=c(n_sim,Y,3,10))
  plot_pi=array(NA,dim=c(n_sim,Y))
  
  for(i in 1:Y){
    plot_pi[,i]=expit(logit(plot_p[i])+sampling_bias*(processed_samples$kappa[,,plot_cindex]%*%plot_X[i,]))
    for(j in 1:2){
      for(f in 1:8){
        plot_nu[,i,j,f]=expit(processed_samples$beta[,,j,f,plot_cindex]%*%plot_X[i,])
      }
      plot_mu[,i,j,1]=plot_nu[,i,j,1]
      plot_mu[,i,j,2]=plot_nu[,i,j,2]*(1-plot_nu[,i,j,1])
      for(f in 3:4){
        plot_mu[,i,j,f]=plot_nu[,i,j,f]*apply(1-plot_nu[,i,j,1:(f-1)],1,prod)
      }
      # Disaggregate solid fuels.
      plot_mu[,i,j,5] <- plot_nu[,i,j,5]*plot_nu[,i,j,1] # Biomass.
      plot_mu[,i,j,6] <- plot_nu[,i,j,6]*(1-plot_nu[,i,j,5])*plot_mu[,i,j,1] # Charcoal.
      # Disaggregate biomass.
      plot_mu[,i,j,7] <- plot_nu[,i,j,7]*plot_mu[,i,j,5] # Wood.
      plot_mu[,i,j,8] <- plot_nu[,i,j,8]*(1-plot_nu[,i,j,7])*plot_mu[,i,j,5] # Crop waste.
      
    }
    plot_mu[,i,3,]=plot_pi[,i]*plot_mu[,i,1,]+(1-plot_pi[,i])*plot_mu[,i,2,]
    
    plot_nu[,i,3,1]=plot_mu[,i,3,1]
    plot_nu[,i,3,2]=plot_mu[,i,3,2]/(1-plot_nu[,i,3,1])
    for(f in 3:4){
      plot_nu[,i,3,f]=plot_mu[,i,3,f]/apply(1-plot_nu[,i,3,1:(f-1)],1,prod)
    }
    # Disaggregate solid fuels.
    plot_nu[,i,3,5] <- plot_mu[,i,3,5]/plot_nu[,i,3,1] # Biomass.
    plot_nu[,i,3,6] <- plot_mu[,i,3,6]/(plot_mu[,i,3,1]-plot_mu[,i,3,5]) # Charcoal.
    # Disaggregate biomass.
    plot_nu[,i,3,7] <- plot_mu[,i,3,7]/plot_mu[,i,3,5] # Wood.
    plot_nu[,i,3,8] <- plot_mu[,i,3,8]/(plot_mu[,i,3,5]-plot_mu[,i,3,7]) # Crop waste.
  }
  
  if(type=='underlying'){
    plot_u=array(NA,dim=c(n_sim,Y,3,10))
    plot_u[,,,1:8]=plot_mu
    plot_u[,,,9]=plot_u[,,,1]-plot_u[,,,5]-plot_u[,,,6] # Coal.
    plot_u[,,,10]=plot_u[,,,5]-plot_u[,,,7]-plot_u[,,,8] # Dung.
  }
  if(type=='survey'){
    for(i in 1:Y){
      # Truncate nu for numerical stability.
      plot_nu[,i,,]=structure(vapply(plot_nu[,i,,],function(x){min(max(x,expit(-6)),expit(6))}, numeric(1)),dim=dim(plot_nu[,i,,]))
      plot_omega[,i,,]=rbeta(n_sim*3*8,plot_nu[,i,,]*plot_phi,(1-plot_nu[,i,,])*plot_phi)
      
      for(j in 1:3){
        plot_v[,i,j,1]=rbinom(n_sim,100000,plot_omega[,i,j,1])
        plot_v[,i,j,2]=rbinom(n_sim,100000-plot_v[,i,j,1],plot_omega[,i,j,2])
        for(f in 3:4){
          plot_v[,i,j,f]=rbinom(n_sim,100000-apply(plot_v[,i,j,1:(f-1)],1,sum),plot_omega[,i,j,f])
        }
        # Disaggregate solid fuels.
        plot_v[,i,j,5] <- rbinom(n_sim,plot_v[,i,j,1],plot_omega[,i,j,5]) # Biomass.
        plot_v[,i,j,6] <- rbinom(n_sim,plot_v[,i,j,1]-plot_v[,i,j,5],plot_omega[,i,j,6]) # Charcoal.
        # Disaggregate biomass.
        plot_v[,i,j,7] <- rbinom(n_sim,plot_v[,i,j,5],plot_omega[,i,j,7]) # Wood.
        plot_v[,i,j,8] <- rbinom(n_sim,plot_v[,i,j,5]-plot_v[,i,j,7],plot_omega[,i,j,8]) # Crop waste.
      }
      plot_v[,,,9] <- plot_v[,,,1]-plot_v[,,,5]-plot_v[,,,6] # Coal.
      plot_v[,,,10] <- plot_v[,,,5]-plot_v[,,,7]-plot_v[,,,8] # Dung.
    }
    plot_u=array(NA,dim=c(n_sim,Y,3,10))
    plot_u[,,,1:10]=plot_v/100000
  }
  if(aggregate=='solid'){
    data_l=apply(plot_u[,,,c(1,2,3,4)],c(2,3,4),quantile,0.025,na.rm=T)%>%melt()
    data_m=apply(plot_u[,,,c(1,2,3,4)],c(2,3,4),median,na.rm=T)%>%melt()
    data_u=apply(plot_u[,,,c(1,2,3,4)],c(2,3,4),quantile,0.975,na.rm=T)%>%melt()
    
    fuel_names <- c('Solid Fuels*','Kerosene','Gas**','Electricity')%>%
      factor(levels=c('Solid Fuels*','Kerosene','Gas**','Electricity'))
    area_names <- c('Urban','Rural','Overall')%>%factor(levels=c('Urban','Rural','Overall'))
    
    combined_data=data_l%>%mutate(year=Var1+1989,area=area_names[Var2],
                                  value=NULL,l=data_l$value,m=data_m$value,u=data_u$value)
    
    prediction_data=combined_data%>%mutate(year=Var1+1989,fuel=fuel_names[Var3])
    
    points_data=plot_data%>%melt(id=c('country','region','id','year','country_index','region_index','urban_proportion','respondents'))%>%
      filter(variable%in%c('solid_scaled','kerosene_scaled','gas_scaled','electricity_scaled'))%>%
      mutate(value=as.numeric(value),area=area_names[L1],Var3=as.numeric(factor(variable,levels=unique(variable))))%>%mutate(fuel=fuel_names[c(1,2,3,4)[Var3]])
    
    removed_data=filtered_data_1%>%filter(cindex==which(country_info$country==plot_country))%>%
      select(solid_scaled,kerosene_scaled,gas_scaled,electricity_scaled,year, area) %>%
      melt(id=c('year','area'))%>%
      mutate(area=area_names[area],Var3=as.numeric(factor(variable,levels=unique(variable))))%>%mutate(fuel=fuel_names[Var3])
    
    x <- ggplot(prediction_data)+
      geom_ribbon(aes(x=year,ymin=l,ymax=u,fill=area),alpha=0.5)+
      geom_line(aes(x=year,y=m,col=area))+
      geom_point(data=removed_data,aes(x=year,y=value),col="#22211d",alpha=ifelse(plot_removed,1,0),size=1.25)+
      geom_point(data=points_data,aes(x=year,y=value,col=area))+
      facet_grid(fuel~area)+
      labs(x=NULL,y=NULL,title=plot_country,
           caption=caption) +
      theme(text = element_text(color = "#22211d"),plot.background = element_rect(fill = "#f5f5f2", color = NA),
            panel.background = element_rect(fill = "#f5f5f2", color = NA),strip.text = element_text(size=11),
            plot.title=element_text(size=14))+
      scale_y_continuous(limits=c(0,1))+
      scale_colour_manual(values=vp[2:4])+scale_fill_manual(values=vp[2:4])+guides(fill=FALSE,colour=FALSE)
    
    plot(x)
  }
  if(aggregate=='biomass'){
    data_l=apply(plot_u[,,,c(5,6,9,2,3,4)],c(2,3,4),quantile,0.025,na.rm=T)%>%melt()
    data_m=apply(plot_u[,,,c(5,6,9,2,3,4)],c(2,3,4),median,na.rm=T)%>%melt()
    data_u=apply(plot_u[,,,c(5,6,9,2,3,4)],c(2,3,4),quantile,0.975,na.rm=T)%>%melt()
    
    fuel_names <- c('Biomass*','Charcoal','Coal','Kerosene','Gas**','Electricity')%>%
      factor(levels=c('Biomass*','Charcoal','Coal','Kerosene','Gas**','Electricity'))
    area_names <- c('Urban','Rural','Overall')%>%factor(levels=c('Urban','Rural','Overall'))
    
    combined_data=data_l%>%mutate(year=Var1+1989,area=area_names[Var2],
                                  value=NULL,l=data_l$value,m=data_m$value,u=data_u$value)
    
    prediction_data=combined_data%>%mutate(year=Var1+1989,fuel=fuel_names[Var3])
    
    points_data=plot_data%>%melt(id=c('country','region','id','year','country_index','region_index','urban_proportion','respondents'))%>%
      filter(variable%in%c('biomass_scaled','charcoal_scaled','coal_scaled',
                           'kerosene_scaled','gas_scaled','electricity_scaled'))%>%
      mutate(value=as.numeric(value),area=area_names[L1],Var3=as.numeric(factor(variable,levels=unique(variable))))%>%mutate(fuel=fuel_names[c(4,5,6,1,2,3)[Var3]])
    
    removed_data=filtered_data_1%>%filter(cindex==which(country_info$country==plot_country))%>%
      select(biomass_scaled,charcoal_scaled,coal_scaled,kerosene_scaled,gas_scaled,electricity_scaled,year, area) %>%
      melt(id=c('year','area'))%>%
      mutate(area=area_names[area],Var3=as.numeric(factor(variable,levels=unique(variable))))%>%mutate(fuel=fuel_names[Var3])
    
    x <- ggplot(prediction_data)+
      geom_ribbon(aes(x=year,ymin=l,ymax=u,fill=area),alpha=0.5)+
      geom_line(aes(x=year,y=m,col=area))+
      geom_point(data=removed_data,aes(x=year,y=value),col="#22211d",alpha=ifelse(plot_removed,1,0),size=1.25)+
      geom_point(data=points_data,aes(x=year,y=value,col=area))+
      facet_grid(fuel~area)+
      labs(x=NULL,y=NULL,title=plot_country,
           caption=caption) +
      theme(text = element_text(color = "#22211d"),plot.background = element_rect(fill = "#f5f5f2", color = NA),
            panel.background = element_rect(fill = "#f5f5f2", color = NA),strip.text = element_text(size=11),
            plot.title=element_text(size=14))+
      scale_y_continuous(limits=c(0,1))+
      scale_colour_manual(values=vp[2:4])+scale_fill_manual(values=vp[2:4])+guides(fill=FALSE,colour=FALSE)
    
    plot(x)
  }
  if(aggregate=='none'){
    data_l=apply(plot_u[,,,c(7,8,10,6,9,2,3,4)],c(2,3,4),quantile,0.025,na.rm=T)%>%melt()
    data_m=apply(plot_u[,,,c(7,8,10,6,9,2,3,4)],c(2,3,4),median,na.rm=T)%>%melt()
    data_u=apply(plot_u[,,,c(7,8,10,6,9,2,3,4)],c(2,3,4),quantile,0.975,na.rm=T)%>%melt()
    
    fuel_names <- c('Wood','Cropwaste','Dung','Charcoal','Coal','Kerosene','Gas*','Electricity')%>%
      factor(levels=c('Wood','Cropwaste','Dung','Charcoal','Coal','Kerosene','Gas*','Electricity'))
    area_names <- c('Urban','Rural','Overall')%>%factor(levels=c('Urban','Rural','Overall'))
    
    combined_data=data_l%>%mutate(year=Var1+1989,area=area_names[Var2],
                                  value=NULL,l=data_l$value,m=data_m$value,u=data_u$value)
    
    prediction_data=combined_data%>%mutate(year=Var1+1989,fuel=fuel_names[Var3])
    
    points_data=plot_data%>%melt(id=c('country','region','id','year','country_index','region_index','urban_proportion','respondents'))%>%
      filter(variable%in%c('wood_scaled','cropwaste_scaled','dung_scaled','charcoal_scaled','coal_scaled',
                           'kerosene_scaled','gas_scaled','electricity_scaled'))%>%
      mutate(value=as.numeric(value),area=area_names[L1],Var3=as.numeric(factor(variable,levels=unique(variable))))%>%
      mutate(fuel=fuel_names[c(6,7,8,4,1,2,5,3)[Var3]])
    
    removed_data=filtered_data_1%>%filter(cindex==which(country_info$country==plot_country))%>%
      select(wood_scaled,cropwaste_scaled,dung_scaled,charcoal_scaled,coal_scaled,kerosene_scaled,gas_scaled,electricity_scaled,year, area) %>%
      melt(id=c('year','area'))%>%
      mutate(area=area_names[area],Var3=as.numeric(factor(variable,levels=unique(variable))))%>%mutate(fuel=fuel_names[Var3])
    
    left <- ggplot(filter(prediction_data,fuel%in%fuel_names[1:4]))+
      geom_ribbon(aes(x=year,ymin=l,ymax=u,fill=area),alpha=0.5)+
      geom_line(aes(x=year,y=m,col=area))+
      geom_point(data=filter(removed_data,fuel%in%fuel_names[1:4]),aes(x=year,y=value),col="#22211d",alpha=ifelse(plot_removed,1,0),size=1.25)+
      geom_point(data=filter(points_data,fuel%in%fuel_names[1:4]),aes(x=year,y=value,col=area))+
      facet_grid(fuel~area)+
      labs(x=NULL,y=NULL,title=plot_country,caption='') +
      theme(text = element_text(color = "#22211d"),plot.background = element_rect(fill = "#f5f5f2", color = NA),
            panel.background = element_rect(fill = "#f5f5f2", color = NA),strip.text = element_text(size=11),
            plot.title=element_text(size=14))+
      scale_y_continuous(limits=c(0,1))+
      scale_colour_manual(values=vp[2:4])+scale_fill_manual(values=vp[2:4])+guides(fill=FALSE,colour=FALSE)
    right <- ggplot(filter(prediction_data,fuel%in%fuel_names[5:8]))+
      geom_ribbon(aes(x=year,ymin=l,ymax=u,fill=area),alpha=0.5)+
      geom_line(aes(x=year,y=m,col=area))+
      geom_point(data=filter(removed_data,fuel%in%fuel_names[5:8]),aes(x=year,y=value),col="#22211d",alpha=ifelse(plot_removed,1,0),size=1.25)+
      geom_point(data=filter(points_data,fuel%in%fuel_names[5:8]),aes(x=year,y=value,col=area))+
      facet_grid(fuel~area)+
      labs(x=NULL,y=NULL,title='',
           caption=caption) +
      theme(text = element_text(color = "#22211d"),plot.background = element_rect(fill = "#f5f5f2", color = NA),
            panel.background = element_rect(fill = "#f5f5f2", color = NA),strip.text = element_text(size=11),
            plot.title=element_text(size=14))+
      scale_y_continuous(limits=c(0,1))+
      scale_colour_manual(values=vp[2:4])+scale_fill_manual(values=vp[2:4])+guides(fill=FALSE,colour=FALSE)
    grid.arrange(left,right,nrow=1)
  }
}

# Function to plot the urban proportion observations and spline for a given country.
proportion_plot=function(plot_country,processed_samples,model_data,model_matrix,colour=vp[3]){
  
  plot_years=1990:2017
  
  plot_X=model_matrix
  plot_cindex=which(unique_country_index==which(country_info$country==plot_country))
  plot_index=which(model_data$urban$country_index==which(country_info$country==plot_country))
  plot_data=list(model_data[[1]][plot_index,],model_data[[2]][plot_index,],model_data[[3]][plot_index,])
  plot_p=(filter(population,country==plot_country)$urban/filter(population,country==plot_country)$total)[1:length(plot_years)]
  plot_p[plot_p>0.99]=0.99
  survey_p=plot_data[[1]]$respondents/plot_data[[3]]$respondents
  n_sim=dim(processed_samples$beta)[1]
  p_samples=expit(t(matrix(rep(logit(plot_p),n_sim),ncol=n_sim))+processed_samples$kappa[,,plot_cindex]%*%t(plot_X[1:length(plot_years),]))
  
  
  ggplot()+
    geom_line(data=data.frame(x=plot_years,y=plot_p),aes(x=x,y=y,colour='colour3'))+
    geom_ribbon(data=data.frame(x=plot_years,l=apply(p_samples,2,quantile,0.025),
                                u=apply(p_samples,2,quantile,0.975)),
                aes(x=x,ymin=l,ymax=u,fill='fill1'),alpha=0.5)+
    geom_line(data=data.frame(x=plot_years,m=apply(p_samples,2,mean)),
              aes(x=x,y=m,colour='colour1'))+
    geom_point(data=data.frame(x=plot_data[[1]]$year,y=survey_p),aes(x=x,y=y,colour='colour2'))+
    labs(x=NULL,y='Urban Proportion',title=plot_country) +
    theme(
      text = element_text(color = "#22211d"),
      axis.title = element_text(color = "#22211d",size=10),
      plot.background = element_rect(fill = "#f5f5f2", color = NA),
      panel.background = element_rect(fill = "#f5f5f2", color = NA),
      plot.title = element_text(size=14),
      legend.background = element_blank(),legend.position = c(0.7, 0.8),legend.key.height = unit(4.5,units='mm')
    )+scale_y_continuous(limits=c(0,1))+scale_colour_manual(name=NULL,values=c('colour1'=colour,'colour2'=colour,'colour3'="#22211d"),
                                                            labels=c('Surveys','Model Prediction','U.N. Estimate'),guide=guide_legend(override.aes = list(
                                                              linetype=c('blank','solid','solid'),shape=c(19,NA,NA)
                                                            )))+
    scale_fill_manual(values=c('fill1'=colour))+guides(fill=FALSE)
  
}

# Function to plot fitted values and prediction interval coverage for the surveys.
fitted_values=function(fuels,replicates,model_data,no_overall=FALSE,title='Fitted Values'){
  
  fuel_names <- c('Solid','Kerosene','Gas','Electricity','Biomass','Charcoal','Wood','Cropwaste','Coal','Dung')
  area_names <- c('Urban','Rural','Overall')
  fuel_indices=sapply(fuels,function(x)which(fuel_names==x))
  if(length(fuels)>1){
    replicate_quantiles <- apply(replicates[,,,fuel_indices],c(2,3,4),quantile,c(0.025,0.5,0.975),na.rm=T)
    replicate_quantiles_data <- replicate_quantiles%>%melt(varnames=c('quantile','index','area','fuel'),value.name = 'replicate')%>%
      mutate(fuel=factor(fuel_names[fuel_indices[fuel]],levels=fuels),area=factor(area_names,levels=area_names)[area])
  }else{
    replicate_quantiles <- apply(replicates[,,,fuel_indices],c(2,3),quantile,c(0.025,0.5,0.975),na.rm=T)
    replicate_quantiles_data <- replicate_quantiles%>%melt(varnames=c('quantile','index','area'),value.name = 'replicate')%>%
      mutate(fuel=fuels,area=factor(area_names,levels=area_names)[area])
  }
  
  observed_data <- model_data%>%lapply(function(x){select(x,one_of(paste(sapply(fuels,tolower),'_scaled',sep='')))})%>%
    melt()%>%left_join(tibble(variable=paste(sapply(fuel_names,tolower),'_scaled',sep=''),fuel=fuel_names))%>%
    left_join(tibble(L1=sapply(area_names,tolower),area=area_names))%>%
    mutate(L1=NULL,variable=NULL,index=rep(1:dim(model_data$urban)[1],3*length(fuels)),fuel=factor(fuel,levels=fuels),area=factor(area,levels=area_names))
  
  coverage_matrix <- matrix(nrow=3,ncol=length(fuels))
  for(j in 1:length(fuels)){
    for(i in 1:3){
      coverage_matrix[i,j] <- mean(filter(observed_data,area==area_names[i],fuel==fuels[j])$value>=
                                     filter(replicate_quantiles_data,area==area_names[i],fuel==fuels[j],quantile=='2.5%')$replicate&
                                     filter(observed_data,area==area_names[i],fuel==fuels[j])$value<=
                                     filter(replicate_quantiles_data,area==area_names[i],fuel==fuels[j],quantile=='97.5%')$replicate,na.rm=T)
    }
  }
  coverage_data <- coverage_matrix%>%melt(varnames=c('area','fuel'),value.name = 'coverage')%>%
    mutate(area=factor(area_names[area],levels=area_names),fuel=factor(fuel_names[fuel_indices[fuel]],levels=fuels),x=0.875,y=0.125)
  
  if(no_overall==TRUE){
    ggplot(filter(left_join(mutate(filter(replicate_quantiles_data,quantile=='50%'),quantile=NULL),observed_data),area!='Overall'),aes(x=replicate,y=value,colour=area))+
      geom_abline(slope=1,intercept=0, color = "#22211d")+geom_point()+facet_grid(fuel~area)+
      geom_text(data=filter(coverage_data,area!='Overall'),aes(x=x,y=y,label=round(coverage,2)))+
      labs(x='Median Predicted Usage',y='Observed Usage',title=title)+
      theme(text = element_text(color = "#22211d"),plot.background = element_rect(fill = "#f5f5f2", color = NA),
            panel.background = element_rect(fill = "#f5f5f2", color = NA),strip.text = element_text(size=11))+
      scale_y_continuous(limits=c(0,1))+scale_x_continuous(limits=c(0,1))+
      scale_colour_manual(values=vp[2:3])+scale_fill_manual(values=vp[2:3])+guides(fill=FALSE,colour=FALSE)
  }else{
    ggplot(left_join(mutate(filter(replicate_quantiles_data,quantile=='50%'),quantile=NULL),observed_data),aes(x=replicate,y=value,colour=area))+
      geom_abline(slope=1,intercept=0, color = "#22211d")+geom_point()+facet_grid(fuel~area)+
      geom_text(data=coverage_data,aes(x=x,y=y,label=round(coverage,2)))+
      labs(x='Median Predicted Usage',y='Observed Usage',title=title)+
      theme(text = element_text(color = "#22211d"),plot.background = element_rect(fill = "#f5f5f2", color = NA),
            panel.background = element_rect(fill = "#f5f5f2", color = NA),strip.text = element_text(size=11))+
      scale_y_continuous(limits=c(0,1))+scale_x_continuous(limits=c(0,1))+
      scale_colour_manual(values=vp[2:4])+scale_fill_manual(values=vp[2:4])+guides(fill=FALSE,colour=FALSE)
  }
  
  
}


# Function to plot a histogram of PSRF values.
psrf_hist=function(psrf,title='Parameter',x_limits=c(1,2),x_label='Potential Scale Reduction Factor',colour='blue',breaks=seq(1,100,0.01)){
  ggplot(data.frame(x=psrf), aes(x=x)) +
    geom_histogram(breaks=breaks,fill=colour) +
    labs(
      title = title,
      x = x_label,
      y = 'Frequency'
    ) +
    theme(
      text = element_text(color = "#22211d"), 
      plot.background = element_rect(fill = "#f5f5f2", color = NA), 
      panel.background = element_rect(fill = "#f5f5f2", color = NA), 
      legend.background = element_rect(fill = "#f5f5f2", color = NA),
      plot.title = element_text(size= 14)
    )+scale_x_continuous(limits=x_limits)
}

# Function for generating country fuel use samples.
country_output=function(plot_country,end_year=2016,processed_samples,model_matrix,model_data,type='underlying',output='samples',sampling_bias=TRUE){
  plot_years=1990:end_year
  
  plot_X=model_matrix
  plot_cindex=which(unique_country_index==which(country_info$country==plot_country))
  plot_index=which(model_data$urban$country_index==which(country_info$country==plot_country))
  plot_data=list(model_data[[1]][plot_index,],model_data[[2]][plot_index,],model_data[[3]][plot_index,])
  plot_rindex=plot_data[[1]]$region_index[1]
  plot_phi=processed_samples$phi[,plot_cindex,,]
  
  Y=length(plot_years)
  plot_p=filter(population,country==plot_country)$urban/filter(population,country==plot_country)$total
  plot_p[plot_p>0.99]=0.99
  n_sim=dim(processed_samples$beta)[1]
  plot_nu=plot_mu=plot_omega=array(NA,dim=c(n_sim,Y,3,8))
  plot_v=array(NA,dim=c(n_sim,Y,3,10))
  plot_pi=array(NA,dim=c(n_sim,Y))
  
  for(i in 1:Y){
    plot_pi[,i]=expit(logit(plot_p[i])+sampling_bias*(processed_samples$kappa[,,plot_cindex]%*%plot_X[i,]))
    for(j in 1:2){
      for(f in 1:8){
        plot_nu[,i,j,f]=expit(processed_samples$beta[,,j,f,plot_cindex]%*%plot_X[i,])
      }
      plot_mu[,i,j,1]=plot_nu[,i,j,1]
      plot_mu[,i,j,2]=plot_nu[,i,j,2]*(1-plot_nu[,i,j,1])
      for(f in 3:4){
        plot_mu[,i,j,f]=plot_nu[,i,j,f]*apply(1-plot_nu[,i,j,1:(f-1)],1,prod)
      }
      # Disaggregate solid fuels.
      plot_mu[,i,j,5] <- plot_nu[,i,j,5]*plot_nu[,i,j,1] # Biomass.
      plot_mu[,i,j,6] <- plot_nu[,i,j,6]*(1-plot_nu[,i,j,5])*plot_mu[,i,j,1] # Charcoal.
      # Disaggregate biomass.
      plot_mu[,i,j,7] <- plot_nu[,i,j,7]*plot_mu[,i,j,5] # Wood.
      plot_mu[,i,j,8] <- plot_nu[,i,j,8]*(1-plot_nu[,i,j,7])*plot_mu[,i,j,5] # Crop waste.
      
    }
    plot_mu[,i,3,]=plot_pi[,i]*plot_mu[,i,1,]+(1-plot_pi[,i])*plot_mu[,i,2,]
    
    plot_nu[,i,3,1]=plot_mu[,i,3,1]
    plot_nu[,i,3,2]=plot_mu[,i,3,2]/(1-plot_nu[,i,3,1])
    for(f in 3:4){
      plot_nu[,i,3,f]=plot_mu[,i,3,f]/apply(1-plot_nu[,i,3,1:(f-1)],1,prod)
    }
    # Disaggregate solid fuels.
    plot_nu[,i,3,5] <- plot_mu[,i,3,5]/plot_nu[,i,3,1] # Biomass.
    plot_nu[,i,3,6] <- plot_mu[,i,3,6]/(plot_mu[,i,3,1]-plot_mu[,i,3,5]) # Charcoal.
    # Disaggregate biomass.
    plot_nu[,i,3,7] <- plot_mu[,i,3,7]/plot_mu[,i,3,5] # Wood.
    plot_nu[,i,3,8] <- plot_mu[,i,3,8]/(plot_mu[,i,3,5]-plot_mu[,i,3,7]) # Crop waste.
  }
  
  if(type=='underlying'){
    plot_u=array(NA,dim=c(n_sim,Y,3,10))
    plot_u[,,,1:8]=plot_mu
    plot_u[,,,9]=plot_u[,,,1]-plot_u[,,,5]-plot_u[,,,6] # Coal.
    plot_u[,,,10]=plot_u[,,,5]-plot_u[,,,7]-plot_u[,,,8] # Dung.
  }
  if(type=='survey'){
    for(i in 1:Y){
      # Truncate nu for numerical stability.
      plot_nu[,i,,]=structure(vapply(plot_nu[,i,,],function(x){min(max(x,expit(-6)),expit(6))}, numeric(1)),dim=dim(plot_nu[,i,,]))
      plot_omega[,i,,]=rbeta(n_sim*3*8,plot_nu[,i,,]*plot_phi,(1-plot_nu[,i,,])*plot_phi)
      
      for(j in 1:3){
        plot_v[,i,j,1]=rbinom(n_sim,100000,plot_omega[,i,j,1])
        plot_v[,i,j,2]=rbinom(n_sim,100000-plot_v[,i,j,1],plot_omega[,i,j,2])
        for(f in 3:4){
          plot_v[,i,j,f]=rbinom(n_sim,100000-apply(plot_v[,i,j,1:(f-1)],1,sum),plot_omega[,i,j,f])
        }
        # Disaggregate solid fuels.
        plot_v[,i,j,5] <- rbinom(n_sim,plot_v[,i,j,1],plot_omega[,i,j,5]) # Biomass.
        plot_v[,i,j,6] <- rbinom(n_sim,plot_v[,i,j,1]-plot_v[,i,j,5],plot_omega[,i,j,6]) # Charcoal.
        # Disaggregate biomass.
        plot_v[,i,j,7] <- rbinom(n_sim,plot_v[,i,j,5],plot_omega[,i,j,7]) # Wood.
        plot_v[,i,j,8] <- rbinom(n_sim,plot_v[,i,j,5]-plot_v[,i,j,7],plot_omega[,i,j,8]) # Crop waste.
      }
      plot_v[,,,9] <- plot_v[,,,1]-plot_v[,,,5]-plot_v[,,,6] # Coal.
      plot_v[,,,10] <- plot_v[,,,5]-plot_v[,,,7]-plot_v[,,,8] # Dung.
    }
    plot_u=array(NA,dim=c(n_sim,Y,3,13))
    plot_u[,,,1:10]=plot_v/100000
  }
  
  
  plot_u[,,,11]=1-apply(plot_u[,,,1:4],c(1,2,3),sum) # Other clean
  plot_u[,,,12]=apply(plot_u[,,,1:2],c(1,2,3),sum) # Total polluting
  plot_u[,,,13]=1-plot_u[,,,12] # Total clean
  
  if(output=='samples'){
    return(plot_u)
  }
  if(output=='quantiles'){
    return(apply(plot_u,c(2,3,4),quantile,c(0.025,0.5,0.975)))
  }
}
