# Supplementary material for: Household cooking fuel estimates at global and country level for 1990 to 2030
Source: Nat Commun. 2021 Oct 4;12:5793. doi: 10.1038/s41467-021-26036-x (PMC8490351; doi:10.1038/s41467-021-26036-x)
Supplement: Supplementary file 7 — Supplementary Software 1 [file 41467_2021_26036_MOESM7_ESM.zip › Code/Code/HAP_Supplementary.R]

WHO_member_states_2021 <- read_excel("Data/UNSD_WHO_member_states.xlsx", 
                                     sheet = "WHO")
WHO_member_states_2021 <- WHO_member_states_2021%>%left_join(select(mutate(country_info,old_country1=country,old_country2=old_country,
                                                                           old_country3=other_country),c('code','old_country1','old_country2','old_country3')),
                                                             by=c('iso3'='code'))

lmic_quantiles_write <- country_quantiles_df%>%
  mutate(old_country1=country,country=NULL)%>%
  left_join(WHO_member_states_2021)%>%
  filter(income!='High income'|country%in%c('Niue','Cook Islands'),
         !country%in%c('Bulgaria','Cuba','Lebanon','Libya'))
lmic_countries <- sort(unique(lmic_quantiles_write$country))

plot_country_data <- country_data%>%mutate(iso3=NA)
for(i in 1:dim(plot_country_data)[1]){
  plot_country_data$iso3[i] <- country_info$code[which(country_info$country==plot_country_data$country[i]|
                                                         country_info$old_country==plot_country_data$country[i])[1]]
}
plot_country_data <- plot_country_data%>%mutate(country=NULL)%>%
  left_join(WHO_member_states_2021)

# Plots of fuel use for each LMIC.
pdf('Supplementary Info/D_LMIC_Plots.pdf',width=7.5,height=3.5)
for(i in 1:length(lmic_countries)){
  out <- ggplot(mutate(filter(lmic_quantiles_write,fuel%in%less_fuels,country==lmic_countries[i]),
                       fuel=factor(fuel,levels=less_fuels)))+
    geom_ribbon(aes(x=year,fill=fuel,ymin=lower,ymax=upper),alpha=0.25)+
    geom_line(aes(x=year,y=median,colour=fuel))+
    geom_point(data=filter(plot_country_data,country==lmic_countries[i]),aes(x=year,y=value,colour=variable,shape=variable))+
    labs(x=NULL,y='Percentage of the population\nmainly using each fuel type',subtitle=lmic_countries[i])+
    scale_y_continuous(labels=scales::percent)+
    facet_wrap(~area,nrow=1)+
    scale_color_manual(name='Fuel Type',values=c('Biomass'=bp2[2],'Charcoal'=bp2[4],'Coal'=bp2[3],
                                                 'Kerosene'=bp2[8],'Gas'=bp2[1],'Electricity'=bp2[5]))+
    scale_fill_manual(name='Fuel Type',values=c('Biomass'=bp2[2],'Charcoal'=bp2[4],'Coal'=bp2[3],
                                                'Kerosene'=bp2[8],'Gas'=bp2[1],'Electricity'=bp2[5]))+
    scale_shape_manual(name='Fuel Type',values=1:6)+
    theme_minimal()+
    theme(legend.text = element_text(size=12),axis.text = element_text(size=12),
          axis.title=element_text(size=12),plot.subtitle = element_text(size=14),
          legend.title = element_text(size=14),strip.text = element_text(size=12),
          legend.position = 'bottom')+
    scale_x_continuous(limits=c(1988,2032))
  grid.arrange(out)
  out <- ggplot(mutate(filter(lmic_quantiles_write,fuel%in%c('Total Clean','Total Polluting'),country==lmic_countries[i]),
                       fuel=factor(fuel,levels=c('Total Clean','Total Polluting'))))+
    geom_ribbon(aes(x=year,fill=fuel,ymin=lower,ymax=upper),alpha=0.25)+
    geom_line(aes(x=year,y=median,colour=fuel))+
    labs(x=NULL,y='Percentage of the population\nmainly using each fuel type',subtitle=lmic_countries[i])+
    scale_y_continuous(labels=scales::percent)+
    facet_wrap(~area,nrow=1)+
    scale_color_manual(name='Fuel Type',values=c('Total Clean'=bp2[5],'Total Polluting'=bp2[2]))+
    scale_fill_manual(name='Fuel Type',values=c('Total Clean'=bp2[5],'Total Polluting'=bp2[2]))+
    scale_shape_manual(name='Fuel Type',values=1:6)+
    theme_minimal()+
    theme(legend.text = element_text(size=12),axis.text = element_text(size=12),
          axis.title=element_text(size=12),plot.subtitle = element_text(size=14),
          legend.title = element_text(size=14),strip.text = element_text(size=12),
          legend.position = 'bottom')+
    scale_x_continuous(limits=c(1988,2032))
  grid.arrange(out)
}
dev.off()

lmic_quantiles_population <- lmic_quantiles_write%>%
  left_join(mutate(total,year=as.numeric(Year))[,c('iso3','area','year','population')])%>%
  mutate(lower=lower*population,median=median*population,upper=upper*population,
         population=NULL,sdgors=NULL)

# Country estimates.
wb <- createWorkbook()
addWorksheet(wb = wb, sheetName = 'Percent')
writeDataTable(wb = wb, sheet = 1, x = rename(filter(lmic_quantiles_write,fuel%in%release_fuels),percent_lower95=lower,percent_median=median,percent_upper95=upper)[,c('iso3','country','region','area','fuel','year','percent_lower95','percent_median','percent_upper95')],rowNames = FALSE)
addWorksheet(wb = wb, sheetName = 'Population')
writeDataTable(wb = wb, sheet = 2, x = rename(filter(lmic_quantiles_population,fuel%in%release_fuels),population_lower95=lower,population_median=median,population_upper95=upper)[,c('iso3','country','region','area','fuel','year','population_lower95','population_median','population_upper95')],rowNames = FALSE)
saveWorkbook(wb,'Supplementary Info/A_LMIC_Estimates.xlsx',overwrite = TRUE)


# SDG regional estimates.

all_polluting_quantiles <- all_clean_quantiles%>%mutate(median=1-median,lower2=1-upper,upper=1-lower,lower=lower2,lower2=NULL)
all_non_HIC_quantiles_pop <- left_join(all_non_HIC_quantiles,select(all_clean_quantiles,c('region','year','area','population')))%>%
  mutate(lower=population*lower,median=population*median,upper=population*upper)

wb <- createWorkbook()
addWorksheet(wb = wb, sheetName = 'Clean (%)')
writeDataTable(wb = wb, sheet = 1, x = rename(all_clean_quantiles,percent_lower95=lower,percent_median=median,percent_upper95=upper)[,c('region','area','year','percent_lower95','percent_median','percent_upper95')] ,rowNames = FALSE)
addWorksheet(wb = wb, sheetName = 'Clean (Population)')
writeDataTable(wb = wb, sheet = 2, x = rename(all_clean_quantiles%>%mutate(lower=population*lower,median=population*median,upper=population*upper),
                                              population_lower95=lower,population_median=median,population_upper95=upper)[,c('region','area','year','population_lower95','population_median','population_upper95')],
               rowNames = FALSE)
addWorksheet(wb = wb, sheetName = 'Polluting (%)')
writeDataTable(wb = wb, sheet = 3, x = rename(all_polluting_quantiles,percent_lower95=lower,percent_median=median,percent_upper95=upper)[,c('region','area','year','percent_lower95','percent_median','percent_upper95')] ,rowNames = FALSE)
addWorksheet(wb = wb, sheetName = 'Polluting (Population)')
writeDataTable(wb = wb, sheet = 4, x = rename(all_polluting_quantiles%>%mutate(lower=population*lower,median=population*median,upper=population*upper),
                                              population_lower95=lower,population_median=median,population_upper95=upper)[,c('region','area','year','population_lower95','population_median','population_upper95')],
               rowNames = FALSE)
addWorksheet(wb = wb, sheetName = 'Fuels (%)')
writeDataTable(wb = wb, sheet = 5, x = rename(all_non_HIC_quantiles,percent_lower95=lower,percent_median=median,percent_upper95=upper)[,c('region','area','fuel','year','percent_lower95','percent_median','percent_upper95')]%>%filter(fuel%in%less_fuels),rowNames = FALSE)
addWorksheet(wb = wb, sheetName = 'Fuels (Population)')
writeDataTable(wb = wb, sheet = 6, x =  rename(all_non_HIC_quantiles_pop,population_lower95=lower,population_median=median,population_upper95=upper)[,c('region','area','fuel','year','population_lower95','population_median','population_upper95')]%>%filter(fuel%in%less_fuels),rowNames = FALSE)
saveWorkbook(wb,'Supplementary Info/B_SDG_Region_Global_Estimates.xlsx',overwrite = TRUE)


who_clean <- clean_all%>%left_join(select(country_info,c('country','region')))%>%
  group_by(sample,area,year,region)%>%
  summarise(population=sum(population),weighted=sum(weighted,na.rm=T))%>%mutate(value=weighted/population) # added na.rm

who_clean$area <- factor(who_clean$area,levels=c('Urban','Rural','Overall'))

who_clean_quantiles <- who_clean%>%group_by(area,year,region)%>%
  summarise(lower=quantile(value,0.025),median=quantile(value,0.5),upper=quantile(value,0.975),
            population=median(population))

who_polluting_quantiles <- who_clean_quantiles%>%mutate(median=1-median,lower2=1-upper,upper=1-lower,lower=lower2,lower2=NULL)

who_non_HIC <- samples_non_HIC%>%left_join(select(country_info,c('country','region')))%>%
  group_by(sample,area,fuel,year,region)%>%
  summarise(population=sum(population),weighted=sum(weighted))%>%mutate(value=weighted/population)

who_non_HIC$fuel=as.character(who_non_HIC$fuel)
who_non_HIC$fuel=factor(who_non_HIC$fuel,levels=release_fuels)
who_non_HIC$area <- factor(who_non_HIC$area,levels=c('Urban','Rural','Overall'))

who_non_HIC_quantiles <- who_non_HIC%>%group_by(area,fuel,year,region)%>%
  summarise(lower=quantile(value,0.025),median=quantile(value,0.5),upper=quantile(value,0.975),population=median(population)) 

who_non_HIC_quantiles_pop <- who_non_HIC_quantiles%>%
  mutate(lower=population*lower,median=population*median,upper=population*upper)


wb <- createWorkbook()
addWorksheet(wb = wb, sheetName = 'Clean (%)')
writeDataTable(wb = wb, sheet = 1, x = rename(who_clean_quantiles,percent_lower95=lower,percent_median=median,percent_upper95=upper)[,c('region','area','year','percent_lower95','percent_median','percent_upper95')] ,rowNames = FALSE)
addWorksheet(wb = wb, sheetName = 'Clean (Population)')
writeDataTable(wb = wb, sheet = 2, x = rename(who_clean_quantiles%>%mutate(lower=population*lower,median=population*median,upper=population*upper),
                                              population_lower95=lower,population_median=median,population_upper95=upper)[,c('region','area','year','population_lower95','population_median','population_upper95')],
               rowNames = FALSE)
addWorksheet(wb = wb, sheetName = 'Polluting (%)')
writeDataTable(wb = wb, sheet = 3, x = rename(who_polluting_quantiles,percent_lower95=lower,percent_median=median,percent_upper95=upper)[,c('region','area','year','percent_lower95','percent_median','percent_upper95')] ,rowNames = FALSE)
addWorksheet(wb = wb, sheetName = 'Polluting (Population)')
writeDataTable(wb = wb, sheet = 4, x = rename(who_polluting_quantiles%>%mutate(lower=population*lower,median=population*median,upper=population*upper),
                                              population_lower95=lower,population_median=median,population_upper95=upper)[,c('region','area','year','population_lower95','population_median','population_upper95')],
               rowNames = FALSE)
addWorksheet(wb = wb, sheetName = 'Fuels (%)')
writeDataTable(wb = wb, sheet = 5, x = rename(who_non_HIC_quantiles,percent_lower95=lower,percent_median=median,percent_upper95=upper)[,c('region','area','fuel','year','percent_lower95','percent_median','percent_upper95')]%>%filter(fuel%in%less_fuels),rowNames = FALSE)
addWorksheet(wb = wb, sheetName = 'Fuels (Population)')
writeDataTable(wb = wb, sheet = 6, x =  rename(who_non_HIC_quantiles_pop,population_lower95=lower,population_median=median,population_upper95=upper)[,c('region','area','fuel','year','population_lower95','population_median','population_upper95')]%>%filter(fuel%in%less_fuels),rowNames = FALSE)
saveWorkbook(wb,'Supplementary Info/C_WHO_Region_Estimates.xlsx',overwrite = TRUE)


# Regional plots

sdg_regions <- sort(unique(all_non_HIC_quantiles$region))[c(8,1:7)]
who_regions <- sort(unique(who_non_HIC_quantiles$region))
who_regions_full <- c('African Region','Region of the Americas','South-East Asia Region',
                      'European Region', 'Eastern Mediterranean Region', 'Western Pacific Region')

pdf('Supplementary Info/E_SDG_Region_Global_Plots.pdf',width=7.5,height=3.5) 
for(i in 1:length(sdg_regions)){
  out <- ggplot(filter(all_non_HIC_quantiles,fuel%in%less_fuels,region==sdg_regions[i]),aes(x=year,y=median,ymin=lower,ymax=upper))+
    geom_ribbon(aes(fill=fuel,ymin=lower,ymax=upper),alpha=0.25)+
    geom_line(aes(colour=fuel,linetype=fuel))+
    labs(x=NULL,y='Percentage of the population\nmainly using each fuel type',subtitle=sdg_regions[i])+
    scale_y_continuous(labels=scales::percent,limits=c(0,1))+
    facet_wrap(~area,nrow=1)+
    scale_color_manual(name='Fuel Type',values=c('Biomass'=bp2[2],'Charcoal'=bp2[4],'Coal'=bp2[3],
                                                 'Kerosene'=bp2[8],'Gas'=bp2[1],'Electricity'=bp2[5]))+
    scale_fill_manual(name='Fuel Type',values=c('Biomass'=bp2[2],'Charcoal'=bp2[4],'Coal'=bp2[3],
                                                'Kerosene'=bp2[8],'Gas'=bp2[1],'Electricity'=bp2[5]))+
    scale_linetype(name='Fuel Type')+
    theme_minimal()+
    theme(legend.text = element_text(size=12),axis.text = element_text(size=12),
          axis.title=element_text(size=12),plot.subtitle = element_text(size=14),
          legend.title = element_text(size=14),strip.text = element_text(size=12),
          legend.position = 'bottom')+
    scale_x_continuous(limits=c(1988,2032))
  grid.arrange(out)
  out <- ggplot(filter(mutate(rbind(mutate(all_clean_quantiles,fuel='Total Clean'),mutate(all_polluting_quantiles,fuel='Total Polluting')),
                              fuel=factor(fuel,levels=c('Total Clean','Total Polluting'))),region==sdg_regions[i]),aes(x=year,y=median,ymin=lower,ymax=upper))+
    geom_ribbon(aes(fill=fuel,ymin=lower,ymax=upper),alpha=0.25)+
    geom_line(aes(colour=fuel,linetype=fuel))+
    labs(x=NULL,y='Percentage of the population\nmainly using each fuel type',subtitle=sdg_regions[i])+
    scale_y_continuous(labels=scales::percent,limits=c(0,1))+
    facet_wrap(~area,nrow=1)+
    scale_color_manual(name='Fuel Type',values=c('Total Clean'=bp2[5],'Total Polluting'=bp2[2]))+
    scale_fill_manual(name='Fuel Type',values=c('Total Clean'=bp2[5],'Total Polluting'=bp2[2]))+
    scale_linetype(name='Fuel Type')+
    theme_minimal()+
    theme(legend.text = element_text(size=12),axis.text = element_text(size=12),
          axis.title=element_text(size=12),plot.subtitle = element_text(size=14),
          legend.title = element_text(size=14),strip.text = element_text(size=12),
          legend.position = 'bottom')+
    scale_x_continuous(limits=c(1988,2032))
  grid.arrange(out)
}
dev.off()
pdf('Supplementary Info/F_WHO_Region_Plots.pdf',width=7.5,height=3.5) 
for(i in 1:length(who_regions)){
  out <- ggplot(filter(who_non_HIC_quantiles,fuel%in%less_fuels,region==who_regions[i]),aes(x=year,y=median,ymin=lower,ymax=upper))+
    geom_ribbon(aes(fill=fuel,ymin=lower,ymax=upper),alpha=0.25)+
    geom_line(aes(colour=fuel,linetype=fuel))+
    labs(x=NULL,y='Percentage of the population\nmainly using each fuel type',subtitle=who_regions_full[i])+
    scale_y_continuous(labels=scales::percent,limits=c(0,1))+
    facet_wrap(~area,nrow=1)+
    scale_color_manual(name='Fuel Type',values=c('Biomass'=bp2[2],'Charcoal'=bp2[4],'Coal'=bp2[3],
                                                 'Kerosene'=bp2[8],'Gas'=bp2[1],'Electricity'=bp2[5]))+
    scale_fill_manual(name='Fuel Type',values=c('Biomass'=bp2[2],'Charcoal'=bp2[4],'Coal'=bp2[3],
                                                'Kerosene'=bp2[8],'Gas'=bp2[1],'Electricity'=bp2[5]))+
    scale_linetype(name='Fuel Type')+
    theme_minimal()+
    theme(legend.text = element_text(size=12),axis.text = element_text(size=12),
          axis.title=element_text(size=12),plot.subtitle = element_text(size=14),
          legend.title = element_text(size=14),strip.text = element_text(size=12),
          legend.position = 'bottom')+
    scale_x_continuous(limits=c(1988,2032))
  grid.arrange(out)
  out <- ggplot(filter(mutate(rbind(mutate(who_clean_quantiles,fuel='Total Clean'),mutate(who_polluting_quantiles,fuel='Total Polluting')),
                       fuel=factor(fuel,levels=c('Total Clean','Total Polluting'))),region==who_regions[i]),aes(x=year,y=median,ymin=lower,ymax=upper))+
    geom_ribbon(aes(fill=fuel,ymin=lower,ymax=upper),alpha=0.25)+
    geom_line(aes(colour=fuel,linetype=fuel))+
    labs(x=NULL,y='Percentage of the population\nmainly using each fuel type',subtitle=who_regions_full[i])+
    scale_y_continuous(labels=scales::percent,limits=c(0,1))+
    facet_wrap(~area,nrow=1)+
    scale_color_manual(name='Fuel Type',values=c('Total Clean'=bp2[5],'Total Polluting'=bp2[2]))+
    scale_fill_manual(name='Fuel Type',values=c('Total Clean'=bp2[5],'Total Polluting'=bp2[2]))+
    scale_linetype(name='Fuel Type')+
    theme_minimal()+
    theme(legend.text = element_text(size=12),axis.text = element_text(size=12),
          axis.title=element_text(size=12),plot.subtitle = element_text(size=14),
          legend.title = element_text(size=14),strip.text = element_text(size=12),
          legend.position = 'bottom')+
    scale_x_continuous(limits=c(1988,2032))
  grid.arrange(out)
}
dev.off()
