# Supplementary material for: Household cooking fuel estimates at global and country level for 1990 to 2030
Source: Nat Commun. 2021 Oct 4;12:5793. doi: 10.1038/s41467-021-26036-x (PMC8490351; doi:10.1038/s41467-021-26036-x)
Supplement: Supplementary file 7 — Supplementary Software 1 [file 41467_2021_26036_MOESM7_ESM.zip › Code/Data/UNSD_WHO_member_states.xlsx]

## Sheet: sources
UNSD methodologdy		https://unstats.un.org/unsd/methodology/m49/overview/
WHO member states		https://www.who.int/choice/demography/by_country/en/
list of economies		https://datahelpdesk.worldbank.org/knowledgebase/articles/906519

## Sheet: WHO
country	region_number	who_region	income	iso3
Afghanistan	7	EMRO	Low income	AFG
Albania	9	EURO	Upper middle income	ALB
Algeria	1	AFRO	Lower middle income	DZA
Andorra	8	EURO	High income	AND
Angola	1	AFRO	Lower middle income	AGO
Antigua And Barbuda	4	PAHO	High income	ATG
Argentina	4	PAHO	Upper middle income	ARG
Armenia	9	EURO	Upper middle income	ARM
Australia	13	WPRO	High income	AUS
Austria	8	EURO	High income	AUT
Azerbaijan	9	EURO	Upper middle income	AZE
Bahamas	4	PAHO	High income	BHS
Bahrain	6	EMRO	High income	BHR
Bangladesh	12	SEARO	Lower middle income	BGD
Barbados	4	PAHO	High income	BRB
Belarus	10	EURO	Upper middle income	BLR
Belgium	8	EURO	High income	BEL
Belize	4	PAHO	Upper middle income	BLZ
Benin	1	AFRO	Lower middle income	BEN
Bhutan	12	SEARO	Lower middle income	BTN
Bolivia (Plurinational State of)	5	PAHO	Lower middle income	BOL
Bosnia and Herzegovina	9	EURO	Upper middle income	BIH
Botswana	2	AFRO	Upper middle income	BWA
Brazil	4	PAHO	Upper middle income	BRA
Brunei Darussalam	13	WPRO	High income	BRN
Bulgaria	9	EURO	Upper middle income	BGR
Burkina Faso	1	AFRO	Low income	BFA
Burundi	2	AFRO	Low income	BDI
Cambodia	14	WPRO	Lower middle income	KHM
Cameroon	1	AFRO	Lower middle income	CMR
Canada	3	PAHO	High income	CAN
Cabo Verde	1	AFRO	Lower middle income	CPV
Central African Republic	2	AFRO	Low income	CAF
Chad	1	AFRO	Low income	TCD
Chile	4	PAHO	High income	CHL
China	14	WPRO	Upper middle income	CHN
Colombia	4	PAHO	Upper middle income	COL
Comoros	1	AFRO	Lower middle income	COM
Congo	2	AFRO	Lower middle income	COG
Cook Islands	14	WPRO		COK
Costa Rica	4	PAHO	Upper middle income	CRI
Côte d'Ivoire	2	AFRO	Lower middle income	CIV
Croatia	8	EURO	High income	HRV
Cuba	3	PAHO	Upper middle income	CUB
Cyprus	6	EURO	High income	CYP
Czechia	8	EURO	High income	CZE
Democratic Peoples Republic of Korea	12	SEARO	Low income	PRK
Democratic Republic of the Congo	2	AFRO	Low income	COD
Denmark	8	EURO	High income	DNK
Djibouti	7	EMRO	Lower middle income	DJI
Dominica	4	PAHO	Upper middle income	DMA
Dominican Republic	4	PAHO	Upper middle income	DOM
Ecuador	5	PAHO	Upper middle income	ECU
Egypt	7	EMRO	Lower middle income	EGY
El Salvador	4	PAHO	Lower middle income	SLV
Equatorial Guinea	1	AFRO	Upper middle income	GNQ
Eritrea	2	AFRO	Low income	ERI
Estonia	10	EURO	High income	EST
Ethiopia	2	AFRO	Low income	ETH
Fiji	14	WPRO	Upper middle income	FJI
Finland	8	EURO	High income	FIN
France	8	EURO	High income	FRA
Gabon	1	AFRO	Upper middle income	GAB
Gambia	1	AFRO	Low income	GMB
Georgia	9	EURO	Upper middle income	GEO
Germany	8	EURO	High income	DEU
Ghana	1	AFRO	Lower middle income	GHA
Greece	8	EURO	High income	GRC
Grenada	4	PAHO	Upper middle income	GRD
Guatemala	5	PAHO	Upper middle income	GTM
Guinea	1	AFRO	Low income	GIN
Guinea-Bissau	1	AFRO	Low income	GNB
Guyana	4	PAHO	Upper middle income	GUY
Haiti	5	PAHO	Low income	HTI
Honduras	4	PAHO	Lower middle income	HND
Hungary	10	EURO	High income	HUN
Iceland	8	EURO	High income	ISL
India	12	SEARO	Lower middle income	IND
Indonesia	11	SEARO	Upper middle income	IDN
Iran (Islamic Republic of)	6	EMRO	Upper middle income	IRN
Iraq	7	EMRO	Upper middle income	IRQ
Ireland	8	EURO	High income	IRL
Israel	8	EURO	High income	ISR
Italy	8	EURO	High income	ITA
Jamaica	4	PAHO	Upper middle income	JAM
Japan	13	WPRO	High income	JPN
Jordan	6	EMRO	Upper middle income	JOR
Kazakhstan	10	EURO	Upper middle income	KAZ
Kenya	2	AFRO	Lower middle income	KEN
Kiribati	14	WPRO	Lower middle income	KIR
Korea, Republic of	14	WPRO	High income	KOR
Kuwait	6	EMRO	High income	KWT
Kyrgyzstan	9	EURO	Lower middle income	KGZ
Lao People's Democratic Republic	14	WPRO	Lower middle income	LAO
Latvia	10	EURO	High income	LVA
Lebanon	6	EMRO	Upper middle income	LBN
Lesotho	2	AFRO	Lower middle income	LSO
Liberia	1	AFRO	Low income	LBR
Libya	6	EMRO	Upper middle income	LBY
Lithuania	10	EURO	High income	LTU
Luxembourg	8	EURO	High income	LUX
North Macedonia	9	EURO	Upper middle income	MKD
Madagascar	1	AFRO	Low income	MDG
Malawi	2	AFRO	Low income	MWI
Malaysia	14	WPRO	Upper middle income	MYS
Maldives	12	SEARO	Upper middle income	MDV
Mali	1	AFRO	Low income	MLI
Malta	8	EURO	High income	MLT
Marshall Islands	14	WPRO	Upper middle income	MHL
Mauritania	1	AFRO	Lower middle income	MRT
Mauritius	1	AFRO	High income	MUS
Mexico	4	PAHO	Upper middle income	MEX
Micronesia, Federated States of	14	WPRO	Lower middle income	FSM
Moldova, Republic of	10	EURO	Lower middle income	MDA
Monaco	8	EURO	High income	MCO
Mongolia	14	WPRO	Lower middle income	MNG
Montenegro		EURO	Upper middle income	MNE
Morocco	7	EMRO	Lower middle income	MAR
Mozambique	2	AFRO	Low income	MOZ
Myanmar	12	SEARO	Lower middle income	MMR
Namibia	2	AFRO	Upper middle income	NAM
Nauru	14	WPRO	High income	NRU
Nepal	12	SEARO	Lower middle income	NPL
Netherlands	8	EURO	High income	NLD
New Zealand	13	WPRO	High income	NZL
Nicaragua	5	PAHO	Lower middle income	NIC
Niger	1	AFRO	Low income	NER
Nigeria	1	AFRO	Lower middle income	NGA
Niue	14	WPRO		NIU
Norway	8	EURO	High income	NOR
Oman	6	EMRO	High income	OMN
Pakistan	7	EMRO	Lower middle income	PAK
Palau	14	WPRO	High income	PLW
Panama	4	PAHO	High income	PAN
Papua New Guinea	14	WPRO	Lower middle income	PNG
Paraguay	4	PAHO	Upper middle income	PRY
Peru	5	PAHO	Upper middle income	PER
Philippines	14	WPRO	Lower middle income	PHL
Poland	9	EURO	High income	POL
Portugal	8	EURO	High income	PRT
Qatar	6	EMRO	High income	QAT
Romania	9	EURO	High income	ROU
Russian Federation	10	EURO	Upper middle income	RUS
Rwanda	2	AFRO	Low income	RWA
Saint Kitts and Nevis	4	PAHO	High income	KNA
Saint Lucia	4	PAHO	Upper middle income	LCA
Saint Vincent and the Grenadines	4	PAHO	Upper middle income	VCT
Samoa	14	WPRO	Upper middle income	WSM
San Marino	8	EURO	High income	SMR
Sao Tome And Principe	1	AFRO	Lower middle income	STP
Saudi Arabia	6	EMRO	High income	SAU
Senegal	1	AFRO	Lower middle income	SEN
Serbia		EURO	Upper middle income	SRB
Seychelles	1	AFRO	High income	SYC
Sierra Leone	1	AFRO	Low income	SLE
Singapore	13	WPRO	High income	SGP
Slovakia	9	EURO	High income	SVK
Slovenia	8	EURO	High income	SVN
Somalia	7	EMRO	Low income	SOM
Solomon Islands	14	WPRO	Lower middle income	SLB
South Africa	2	AFRO	Upper middle income	ZAF
Spain	8	EURO	High income	ESP
Sri Lanka	11	SEARO	Lower middle income	LKA
Sudan	7	EMRO	Low income	SDN
South Sudan	7	EMRO	Low income	SSD
Suriname	4	PAHO	Upper middle income	SUR
Eswatini	2	AFRO	Lower middle income	SWZ
Sweden	8	EURO	High income	SWE
Switzerland	8	EURO	High income	CHE
Syrian Arab Republic	6	EMRO	Low income	SYR
Tanzania, United Republic of	2	AFRO	Lower middle income	TZA
Tajikistan	9	EURO	Low income	TJK
Thailand	11	SEARO	Upper middle income	THA
Timor-Leste	11	SEARO	Lower middle income	TLS
Togo	1	AFRO	Low income	TGO
Tonga	14	WPRO	Upper middle income	TON
Trinidad and Tobago	4	PAHO	High income	TTO
Tunisia	6	EMRO	Lower middle income	TUN
Turkey	9	EURO	Upper middle income	TUR
Turkmenistan	9	EURO	Upper middle income	TKM
Tuvalu	14	WPRO	Upper middle income	TUV
Uganda	2	AFRO	Low income	UGA
Ukraine	10	EURO	Lower middle income	UKR
United Arab Emirates	6	EMRO	High income	ARE
United Kingdom of Great Britain and Northern Ireland	8	EURO	High income	GBR
United States of America	3	PAHO	High income	USA
Uruguay	4	PAHO	High income	URY
Uzbekistan	9	EURO	Lower middle income	UZB
Vanuatu	14	WPRO	Lower middle income	VUT
Venezuela (Bolivarian Republic of)	4	PAHO	Upper middle income	VEN
Viet Nam	14	WPRO	Lower middle income	VNM
Yemen	7	EMRO	Low income	YEM
Zambia	2	AFRO	Lower middle income	ZMB
Zimbabwe	2	AFRO	Lower middle income	ZWE

## Sheet: UNSD_methodology
Global Code	Global Name	Region Code	Region Name	Sub-region Code	Sub-region Name	Intermediate Region Code	Intermediate Region Name	Country or Area	M49 Code	ISO-alpha2 Code	ISO-alpha3 Code	Least Developed Countries (LDC)	Land Locked Developing Countries (LLDC)	Small Island Developing States (SIDS)	Developed / Developing Countries
1	World	2	Africa	15	Northern Africa			Algeria	12	DZ	DZA				Developing
1	World	2	Africa	15	Northern Africa			Egypt	818	EG	EGY				Developing
1	World	2	Africa	15	Northern Africa			Libya	434	LY	LBY				Developing
1	World	2	Africa	15	Northern Africa			Morocco	504	MA	MAR				Developing
1	World	2	Africa	15	Northern Africa			Sudan	729	SD	SDN	x			Developing
1	World	2	Africa	15	Northern Africa			Tunisia	788	TN	TUN				Developing
1	World	2	Africa	15	Northern Africa			Western Sahara	732	EH	ESH				Developing
1	World	2	Africa	202	Sub-Saharan Africa	14	Eastern Africa	British Indian Ocean Territory	86	IO	IOT				Developing
1	World	2	Africa	202	Sub-Saharan Africa	14	Eastern Africa	Burundi	108	BI	BDI	x	x		Developing
1	World	2	Africa	202	Sub-Saharan Africa	14	Eastern Africa	Comoros	174	KM	COM	x		x	Developing
1	World	2	Africa	202	Sub-Saharan Africa	14	Eastern Africa	Djibouti	262	DJ	DJI	x			Developing
1	World	2	Africa	202	Sub-Saharan Africa	14	Eastern Africa	Eritrea	232	ER	ERI	x			Developing
1	World	2	Africa	202	Sub-Saharan Africa	14	Eastern Africa	Ethiopia	231	ET	ETH	x	x		Developing
1	World	2	Africa	202	Sub-Saharan Africa	14	Eastern Africa	French Southern Territories	260	TF	ATF				Developing
1	World	2	Africa	202	Sub-Saharan Africa	14	Eastern Africa	Kenya	404	KE	KEN				Developing
1	World	2	Africa	202	Sub-Saharan Africa	14	Eastern Africa	Madagascar	450	MG	MDG	x			Developing
1	World	2	Africa	202	Sub-Saharan Africa	14	Eastern Africa	Malawi	454	MW	MWI	x	x		Developing
1	World	2	Africa	202	Sub-Saharan Africa	14	Eastern Africa	Mauritius	480	MU	MUS			x	Developing
1	World	2	Africa	202	Sub-Saharan Africa	14	Eastern Africa	Mayotte	175	YT	MYT				Developing
1	World	2	Africa	202	Sub-Saharan Africa	14	Eastern Africa	Mozambique	508	MZ	MOZ	x			Developing
1	World	2	Africa	202	Sub-Saharan Africa	14	Eastern Africa	Réunion	638	RE	REU				Developing
1	World	2	Africa	202	Sub-Saharan Africa	14	Eastern Africa	Rwanda	646	RW	RWA	x	x		Developing
1	World	2	Africa	202	Sub-Saharan Africa	14	Eastern Africa	Seychelles	690	SC	SYC			x	Developing
1	World	2	Africa	202	Sub-Saharan Africa	14	Eastern Africa	Somalia	706	SO	SOM	x			Developing
1	World	2	Africa	202	Sub-Saharan Africa	14	Eastern Africa	South Sudan	728	SS	SSD	x	x		Developing
1	World	2	Africa	202	Sub-Saharan Africa	14	Eastern Africa	Uganda	800	UG	UGA	x	x		Developing
1	World	2	Africa	202	Sub-Saharan Africa	14	Eastern Africa	United Republic of Tanzania	834	TZ	TZA	x			Developing
1	World	2	Africa	202	Sub-Saharan Africa	14	Eastern Africa	Zambia	894	ZM	ZMB	x	x		Developing
1	World	2	Africa	202	Sub-Saharan Africa	14	Eastern Africa	Zimbabwe	716	ZW	ZWE		x		Developing
1	World	2	Africa	202	Sub-Saharan Africa	17	Middle Africa	Angola	24	AO	AGO	x			Developing
1	World	2	Africa	202	Sub-Saharan Africa	17	Middle Africa	Cameroon	120	CM	CMR				Developing
1	World	2	Africa	202	Sub-Saharan Africa	17	Middle Africa	Central African Republic	140	CF	CAF	x	x		Developing
1	World	2	Africa	202	Sub-Saharan Africa	17	Middle Africa	Chad	148	TD	TCD	x	x		Developing
1	World	2	Africa	202	Sub-Saharan Africa	17	Middle Africa	Congo	178	CG	COG				Developing
1	World	2	Africa	202	Sub-Saharan Africa	17	Middle Africa	Democratic Republic of the Congo	180	CD	COD	x			Developing
1	World	2	Africa	202	Sub-Saharan Africa	17	Middle Africa	Equatorial Guinea	226	GQ	GNQ				Developing
1	World	2	Africa	202	Sub-Saharan Africa	17	Middle Africa	Gabon	266	GA	GAB				Developing
1	World	2	Africa	202	Sub-Saharan Africa	17	Middle Africa	Sao Tome and Principe	678	ST	STP	x		x	Developing
1	World	2	Africa	202	Sub-Saharan Africa	18	Southern Africa	Botswana	72	BW	BWA		x		Developing
1	World	2	Africa	202	Sub-Saharan Africa	18	Southern Africa	Eswatini	748	SZ	SWZ		x		Developing
1	World	2	Africa	202	Sub-Saharan Africa	18	Southern Africa	Lesotho	426	LS	LSO	x	x		Developing
1	World	2	Africa	202	Sub-Saharan Africa	18	Southern Africa	Namibia	516	NA	NAM				Developing
1	World	2	Africa	202	Sub-Saharan Africa	18	Southern Africa	South Africa	710	ZA	ZAF				Developing
1	World	2	Africa	202	Sub-Saharan Africa	11	Western Africa	Benin	204	BJ	BEN	x			Developing
1	World	2	Africa	202	Sub-Saharan Africa	11	Western Africa	Burkina Faso	854	BF	BFA	x	x		Developing
1	World	2	Africa	202	Sub-Saharan Africa	11	Western Africa	Cabo Verde	132	CV	CPV			x	Developing
1	World	2	Africa	202	Sub-Saharan Africa	11	Western Africa	Côte d’Ivoire	384	CI	CIV				Developing
1	World	2	Africa	202	Sub-Saharan Africa	11	Western Africa	Gambia	270	GM	GMB	x			Developing
1	World	2	Africa	202	Sub-Saharan Africa	11	Western Africa	Ghana	288	GH	GHA				Developing
1	World	2	Africa	202	Sub-Saharan Africa	11	Western Africa	Guinea	324	GN	GIN	x			Developing
1	World	2	Africa	202	Sub-Saharan Africa	11	Western Africa	Guinea-Bissau	624	GW	GNB	x		x	Developing
1	World	2	Africa	202	Sub-Saharan Africa	11	Western Africa	Liberia	430	LR	LBR	x			Developing
1	World	2	Africa	202	Sub-Saharan Africa	11	Western Africa	Mali	466	ML	MLI	x	x		Developing
1	World	2	Africa	202	Sub-Saharan Africa	11	Western Africa	Mauritania	478	MR	MRT	x			Developing
1	World	2	Africa	202	Sub-Saharan Africa	11	Western Africa	Niger	562	NE	NER	x	x		Developing
1	World	2	Africa	202	Sub-Saharan Africa	11	Western Africa	Nigeria	566	NG	NGA				Developing
1	World	2	Africa	202	Sub-Saharan Africa	11	Western Africa	Saint Helena	654	SH	SHN				Developing
1	World	2	Africa	202	Sub-Saharan Africa	11	Western Africa	Senegal	686	SN	SEN	x			Developing
1	World	2	Africa	202	Sub-Saharan Africa	11	Western Africa	Sierra Leone	694	SL	SLE	x			Developing
1	World	2	Africa	202	Sub-Saharan Africa	11	Western Africa	Togo	768	TG	TGO	x			Developing
1	World	19	Americas	419	Latin America and the Caribbean	29	Caribbean	Anguilla	660	AI	AIA			x	Developing
1	World	19	Americas	419	Latin America and the Caribbean	29	Caribbean	Antigua and Barbuda	28	AG	ATG			x	Developing
1	World	19	Americas	419	Latin America and the Caribbean	29	Caribbean	Aruba	533	AW	ABW			x	Developing
1	World	19	Americas	419	Latin America and the Caribbean	29	Caribbean	Bahamas	44	BS	BHS			x	Developing
1	World	19	Americas	419	Latin America and the Caribbean	29	Caribbean	Barbados	52	BB	BRB			x	Developing
1	World	19	Americas	419	Latin America and the Caribbean	29	Caribbean	Bonaire, Sint Eustatius and Saba	535	BQ	BES			x	Developing
1	World	19	Americas	419	Latin America and the Caribbean	29	Caribbean	British Virgin Islands	92	VG	VGB			x	Developing
1	World	19	Americas	419	Latin America and the Caribbean	29	Caribbean	Cayman Islands	136	KY	CYM				Developing
1	World	19	Americas	419	Latin America and the Caribbean	29	Caribbean	Cuba	192	CU	CUB			x	Developing
1	World	19	Americas	419	Latin America and the Caribbean	29	Caribbean	Curaçao	531	CW	CUW			x	Developing
1	World	19	Americas	419	Latin America and the Caribbean	29	Caribbean	Dominica	212	DM	DMA			x	Developing
1	World	19	Americas	419	Latin America and the Caribbean	29	Caribbean	Dominican Republic	214	DO	DOM			x	Developing
1	World	19	Americas	419	Latin America and the Caribbean	29	Caribbean	Grenada	308	GD	GRD			x	Developing
1	World	19	Americas	419	Latin America and the Caribbean	29	Caribbean	Guadeloupe	312	GP	GLP				Developing
1	World	19	Americas	419	Latin America and the Caribbean	29	Caribbean	Haiti	332	HT	HTI	x		x	Developing
1	World	19	Americas	419	Latin America and the Caribbean	29	Caribbean	Jamaica	388	JM	JAM			x	Developing
1	World	19	Americas	419	Latin America and the Caribbean	29	Caribbean	Martinique	474	MQ	MTQ				Developing
1	World	19	Americas	419	Latin America and the Caribbean	29	Caribbean	Montserrat	500	MS	MSR			x	Developing
1	World	19	Americas	419	Latin America and the Caribbean	29	Caribbean	Puerto Rico	630	PR	PRI			x	Developing
1	World	19	Americas	419	Latin America and the Caribbean	29	Caribbean	Saint Barthélemy	652	BL	BLM				Developing
1	World	19	Americas	419	Latin America and the Caribbean	29	Caribbean	Saint Kitts and Nevis	659	KN	KNA			x	Developing
1	World	19	Americas	419	Latin America and the Caribbean	29	Caribbean	Saint Lucia	662	LC	LCA			x	Developing
1	World	19	Americas	419	Latin America and the Caribbean	29	Caribbean	Saint Martin (French Part)	663	MF	MAF				Developing
1	World	19	Americas	419	Latin America and the Caribbean	29	Caribbean	Saint Vincent and the Grenadines	670	VC	VCT			x	Developing
1	World	19	Americas	419	Latin America and the Caribbean	29	Caribbean	Sint Maarten (Dutch part)	534	SX	SXM			x	Developing
1	World	19	Americas	419	Latin America and the Caribbean	29	Caribbean	Trinidad and Tobago	780	TT	TTO			x	Developing
1	World	19	Americas	419	Latin America and the Caribbean	29	Caribbean	Turks and Caicos Islands	796	TC	TCA				Developing
1	World	19	Americas	419	Latin America and the Caribbean	29	Caribbean	United States Virgin Islands	850	VI	VIR			x	Developing
1	World	19	Americas	419	Latin America and the Caribbean	13	Central America	Belize	84	BZ	BLZ			x	Developing
1	World	19	Americas	419	Latin America and the Caribbean	13	Central America	Costa Rica	188	CR	CRI				Developing
1	World	19	Americas	419	Latin America and the Caribbean	13	Central America	El Salvador	222	SV	SLV				Developing
1	World	19	Americas	419	Latin America and the Caribbean	13	Central America	Guatemala	320	GT	GTM				Developing
1	World	19	Americas	419	Latin America and the Caribbean	13	Central America	Honduras	340	HN	HND				Developing
1	World	19	Americas	419	Latin America and the Caribbean	13	Central America	Mexico	484	MX	MEX				Developing
1	World	19	Americas	419	Latin America and the Caribbean	13	Central America	Nicaragua	558	NI	NIC				Developing
1	World	19	Americas	419	Latin America and the Caribbean	13	Central America	Panama	591	PA	PAN				Developing
1	World	19	Americas	419	Latin America and the Caribbean	5	South America	Argentina	32	AR	ARG				Developing
1	World	19	Americas	419	Latin America and the Caribbean	5	South America	Bolivia (Plurinational State of)	68	BO	BOL		x		Developing
1	World	19	Americas	419	Latin America and the Caribbean	5	South America	Bouvet Island	74	BV	BVT				Developing
1	World	19	Americas	419	Latin America and the Caribbean	5	South America	Brazil	76	BR	BRA				Developing
1	World	19	Americas	419	Latin America and the Caribbean	5	South America	Chile	152	CL	CHL				Developing
1	World	19	Americas	419	Latin America and the Caribbean	5	South America	Colombia	170	CO	COL				Developing
1	World	19	Americas	419	Latin America and the Caribbean	5	South America	Ecuador	218	EC	ECU				Developing
1	World	19	Americas	419	Latin America and the Caribbean	5	South America	Falkland Islands (Malvinas)	238	FK	FLK				Developing
1	World	19	Americas	419	Latin America and the Caribbean	5	South America	French Guiana	254	GF	GUF				Developing
1	World	19	Americas	419	Latin America and the Caribbean	5	South America	Guyana	328	GY	GUY			x	Developing
1	World	19	Americas	419	Latin America and the Caribbean	5	South America	Paraguay	600	PY	PRY		x		Developing
1	World	19	Americas	419	Latin America and the Caribbean	5	South America	Peru	604	PE	PER				Developing
1	World	19	Americas	419	Latin America and the Caribbean	5	South America	South Georgia and the South Sandwich Islands	239	GS	SGS				Developing
1	World	19	Americas	419	Latin America and the Caribbean	5	South America	Suriname	740	SR	SUR			x	Developing
1	World	19	Americas	419	Latin America and the Caribbean	5	South America	Uruguay	858	UY	URY				Developing
1	World	19	Americas	419	Latin America and the Caribbean	5	South America	Venezuela (Bolivarian Republic of)	862	VE	VEN				Developing
1	World	19	Americas	21	Northern America			Bermuda	60	BM	BMU				Developed
1	World	19	Americas	21	Northern America			Canada	124	CA	CAN				Developed
1	World	19	Americas	21	Northern America			Greenland	304	GL	GRL				Developed
1	World	19	Americas	21	Northern America			Saint Pierre and Miquelon	666	PM	SPM				Developed
1	World	19	Americas	21	Northern America			United States of America	840	US	USA				Developed
1	World							Antarctica	10	AQ	ATA
1	World	142	Asia	143	Central Asia			Kazakhstan	398	KZ	KAZ		x		Developing
1	World	142	Asia	143	Central Asia			Kyrgyzstan	417	KG	KGZ		x		Developing
1	World	142	Asia	143	Central Asia			Tajikistan	762	TJ	TJK		x		Developing
1	World	142	Asia	143	Central Asia			Turkmenistan	795	TM	TKM		x		Developing
1	World	142	Asia	143	Central Asia			Uzbekistan	860	UZ	UZB		x		Developing
1	World	142	Asia	30	Eastern Asia			China	156	CN	CHN				Developing
1	World	142	Asia	30	Eastern Asia			China, Hong Kong Special Administrative Region	344	HK	HKG				Developing
1	World	142	Asia	30	Eastern Asia			China, Macao Special Administrative Region	446	MO	MAC				Developing
1	World	142	Asia	30	Eastern Asia			Democratic People's Republic of Korea	408	KP	PRK				Developing
1	World	142	Asia	30	Eastern Asia			Japan	392	JP	JPN				Developed
1	World	142	Asia	30	Eastern Asia			Mongolia	496	MN	MNG		x		Developing
1	World	142	Asia	30	Eastern Asia			Republic of Korea	410	KR	KOR				Developing
1	World	142	Asia	35	South-eastern Asia			Brunei Darussalam	96	BN	BRN				Developing
1	World	142	Asia	35	South-eastern Asia			Cambodia	116	KH	KHM	x			Developing
1	World	142	Asia	35	South-eastern Asia			Indonesia	360	ID	IDN				Developing
1	World	142	Asia	35	South-eastern Asia			Lao People's Democratic Republic	418	LA	LAO	x	x		Developing
1	World	142	Asia	35	South-eastern Asia			Malaysia	458	MY	MYS				Developing
1	World	142	Asia	35	South-eastern Asia			Myanmar	104	MM	MMR	x			Developing
1	World	142	Asia	35	South-eastern Asia			Philippines	608	PH	PHL				Developing
1	World	142	Asia	35	South-eastern Asia			Singapore	702	SG	SGP			x	Developing
1	World	142	Asia	35	South-eastern Asia			Thailand	764	TH	THA				Developing
1	World	142	Asia	35	South-eastern Asia			Timor-Leste	626	TL	TLS	x		x	Developing
1	World	142	Asia	35	South-eastern Asia			Viet Nam	704	VN	VNM				Developing
1	World	142	Asia	34	Southern Asia			Afghanistan	4	AF	AFG	x	x		Developing
1	World	142	Asia	34	Southern Asia			Bangladesh	50	BD	BGD	x			Developing
1	World	142	Asia	34	Southern Asia			Bhutan	64	BT	BTN	x	x		Developing
1	World	142	Asia	34	Southern Asia			India	356	IN	IND				Developing
1	World	142	Asia	34	Southern Asia			Iran (Islamic Republic of)	364	IR	IRN				Developing
1	World	142	Asia	34	Southern Asia			Maldives	462	MV	MDV			x	Developing
1	World	142	Asia	34	Southern Asia			Nepal	524	NP	NPL	x	x		Developing
1	World	142	Asia	34	Southern Asia			Pakistan	586	PK	PAK				Developing
1	World	142	Asia	34	Southern Asia			Sri Lanka	144	LK	LKA				Developing
1	World	142	Asia	145	Western Asia			Armenia	51	AM	ARM		x		Developing
1	World	142	Asia	145	Western Asia			Azerbaijan	31	AZ	AZE		x		Developing
1	World	142	Asia	145	Western Asia			Bahrain	48	BH	BHR				Developing
1	World	142	Asia	145	Western Asia			Cyprus	196	CY	CYP				Developed
1	World	142	Asia	145	Western Asia			Georgia	268	GE	GEO				Developing
1	World	142	Asia	145	Western Asia			Iraq	368	IQ	IRQ				Developing
1	World	142	Asia	145	Western Asia			Israel	376	IL	ISR				Developed
1	World	142	Asia	145	Western Asia			Jordan	400	JO	JOR				Developing
1	World	142	Asia	145	Western Asia			Kuwait	414	KW	KWT				Developing
1	World	142	Asia	145	Western Asia			Lebanon	422	LB	LBN				Developing
1	World	142	Asia	145	Western Asia			Oman	512	OM	OMN				Developing
1	World	142	Asia	145	Western Asia			Qatar	634	QA	QAT				Developing
1	World	142	Asia	145	Western Asia			Saudi Arabia	682	SA	SAU				Developing
1	World	142	Asia	145	Western Asia			State of Palestine	275	PS	PSE				Developing
1	World	142	Asia	145	Western Asia			Syrian Arab Republic	760	SY	SYR				Developing
1	World	142	Asia	145	Western Asia			Turkey	792	TR	TUR				Developing
1	World	142	Asia	145	Western Asia			United Arab Emirates	784	AE	ARE				Developing
1	World	142	Asia	145	Western Asia			Yemen	887	YE	YEM	x			Developing
1	World	150	Europe	151	Eastern Europe			Belarus	112	BY	BLR				Developed
1	World	150	Europe	151	Eastern Europe			Bulgaria	100	BG	BGR				Developed
1	World	150	Europe	151	Eastern Europe			Czechia	203	CZ	CZE				Developed
1	World	150	Europe	151	Eastern Europe			Hungary	348	HU	HUN				Developed
1	World	150	Europe	151	Eastern Europe			Poland	616	PL	POL				Developed
1	World	150	Europe	151	Eastern Europe			Republic of Moldova	498	MD	MDA		x		Developed
1	World	150	Europe	151	Eastern Europe			Romania	642	RO	ROU				Developed
1	World	150	Europe	151	Eastern Europe			Russian Federation	643	RU	RUS				Developed
1	World	150	Europe	151	Eastern Europe			Slovakia	703	SK	SVK				Developed
1	World	150	Europe	151	Eastern Europe			Ukraine	804	UA	UKR				Developed
1	World	150	Europe	154	Northern Europe			Åland Islands	248	AX	ALA				Developed
1	World	150	Europe	154	Northern Europe	830	Channel Islands	Guernsey	831	GG	GGY				Developed
1	World	150	Europe	154	Northern Europe	830	Channel Islands	Jersey	832	JE	JEY				Developed
1	World	150	Europe	154	Northern Europe	830	Channel Islands	Sark	680						Developed
1	World	150	Europe	154	Northern Europe			Denmark	208	DK	DNK				Developed
1	World	150	Europe	154	Northern Europe			Estonia	233	EE	EST				Developed
1	World	150	Europe	154	Northern Europe			Faroe Islands	234	FO	FRO				Developed
1	World	150	Europe	154	Northern Europe			Finland	246	FI	FIN				Developed
1	World	150	Europe	154	Northern Europe			Iceland	352	IS	ISL				Developed
1	World	150	Europe	154	Northern Europe			Ireland	372	IE	IRL				Developed
1	World	150	Europe	154	Northern Europe			Isle of Man	833	IM	IMN				Developed
1	World	150	Europe	154	Northern Europe			Latvia	428	LV	LVA				Developed
1	World	150	Europe	154	Northern Europe			Lithuania	440	LT	LTU				Developed
1	World	150	Europe	154	Northern Europe			Norway	578	NO	NOR				Developed
1	World	150	Europe	154	Northern Europe			Svalbard and Jan Mayen Islands	744	SJ	SJM				Developed
1	World	150	Europe	154	Northern Europe			Sweden	752	SE	SWE				Developed
1	World	150	Europe	154	Northern Europe			United Kingdom of Great Britain and Northern Ireland	826	GB	GBR				Developed
1	World	150	Europe	39	Southern Europe			Albania	8	AL	ALB				Developed
1	World	150	Europe	39	Southern Europe			Andorra	20	AD	AND				Developed
1	World	150	Europe	39	Southern Europe			Bosnia and Herzegovina	70	BA	BIH				Developed
1	World	150	Europe	39	Southern Europe			Croatia	191	HR	HRV				Developed
1	World	150	Europe	39	Southern Europe			Gibraltar	292	GI	GIB				Developed
1	World	150	Europe	39	Southern Europe			Greece	300	GR	GRC				Developed
1	World	150	Europe	39	Southern Europe			Holy See	336	VA	VAT				Developed
1	World	150	Europe	39	Southern Europe			Italy	380	IT	ITA				Developed
1	World	150	Europe	39	Southern Europe			Malta	470	MT	MLT				Developed
1	World	150	Europe	39	Southern Europe			Montenegro	499	ME	MNE				Developed
1	World	150	Europe	39	Southern Europe			North Macedonia	807	MK	MKD		x		Developed
1	World	150	Europe	39	Southern Europe			Portugal	620	PT	PRT				Developed
1	World	150	Europe	39	Southern Europe			San Marino	674	SM	SMR				Developed
1	World	150	Europe	39	Southern Europe			Serbia	688	RS	SRB				Developed
1	World	150	Europe	39	Southern Europe			Slovenia	705	SI	SVN				Developed
1	World	150	Europe	39	Southern Europe			Spain	724	ES	ESP				Developed
1	World	150	Europe	155	Western Europe			Austria	40	AT	AUT				Developed
1	World	150	Europe	155	Western Europe			Belgium	56	BE	BEL				Developed
1	World	150	Europe	155	Western Europe			France	250	FR	FRA				Developed
1	World	150	Europe	155	Western Europe			Germany	276	DE	DEU				Developed
1	World	150	Europe	155	Western Europe			Liechtenstein	438	LI	LIE				Developed
1	World	150	Europe	155	Western Europe			Luxembourg	442	LU	LUX				Developed
1	World	150	Europe	155	Western Europe			Monaco	492	MC	MCO				Developed
1	World	150	Europe	155	Western Europe			Netherlands	528	NL	NLD				Developed
1	World	150	Europe	155	Western Europe			Switzerland	756	CH	CHE				Developed
1	World	9	Oceania	53	Australia and New Zealand			Australia	36	AU	AUS				Developed
1	World	9	Oceania	53	Australia and New Zealand			Christmas Island	162	CX	CXR				Developed
1	World	9	Oceania	53	Australia and New Zealand			Cocos (Keeling) Islands	166	CC	CCK				Developed
1	World	9	Oceania	53	Australia and New Zealand			Heard Island and McDonald Islands	334	HM	HMD				Developed
1	World	9	Oceania	53	Australia and New Zealand			New Zealand	554	NZ	NZL				Developed
1	World	9	Oceania	53	Australia and New Zealand			Norfolk Island	574	NF	NFK				Developed
1	World	9	Oceania	54	Melanesia			Fiji	242	FJ	FJI			x	Developing
1	World	9	Oceania	54	Melanesia			New Caledonia	540	NC	NCL			x	Developing
1	World	9	Oceania	54	Melanesia			Papua New Guinea	598	PG	PNG			x	Developing
1	World	9	Oceania	54	Melanesia			Solomon Islands	90	SB	SLB	x		x	Developing
1	World	9	Oceania	54	Melanesia			Vanuatu	548	VU	VUT			x	Developing
1	World	9	Oceania	57	Micronesia			Guam	316	GU	GUM			x	Developing
1	World	9	Oceania	57	Micronesia			Kiribati	296	KI	KIR	x		x	Developing
1	World	9	Oceania	57	Micronesia			Marshall Islands	584	MH	MHL			x	Developing
1	World	9	Oceania	57	Micronesia			Micronesia (Federated States of)	583	FM	FSM			x	Developing
1	World	9	Oceania	57	Micronesia			Nauru	520	NR	NRU			x	Developing
1	World	9	Oceania	57	Micronesia			Northern Mariana Islands	580	MP	MNP			x	Developing
1	World	9	Oceania	57	Micronesia			Palau	585	PW	PLW			x	Developing
1	World	9	Oceania	57	Micronesia			United States Minor Outlying Islands	581	UM	UMI				Developing
1	World	9	Oceania	61	Polynesia			American Samoa	16	AS	ASM			x	Developing
1	World	9	Oceania	61	Polynesia			Cook Islands	184	CK	COK			x	Developing
1	World	9	Oceania	61	Polynesia			French Polynesia	258	PF	PYF			x	Developing
1	World	9	Oceania	61	Polynesia			Niue	570	NU	NIU			x	Developing
1	World	9	Oceania	61	Polynesia			Pitcairn	612	PN	PCN				Developing
1	World	9	Oceania	61	Polynesia			Samoa	882	WS	WSM			x	Developing
1	World	9	Oceania	61	Polynesia			Tokelau	772	TK	TKL				Developing
1	World	9	Oceania	61	Polynesia			Tonga	776	TO	TON			x	Developing
1	World	9	Oceania	61	Polynesia			Tuvalu	798	TV	TUV	x		x	Developing
1	World	9	Oceania	61	Polynesia			Wallis and Futuna Islands	876	WF	WLF				Developing

## Sheet: WB_List_economies
World Bank list of economies (June 2020)
(Bold indicates a change of classification)
x	x	Economy	Code	X	Region	Income group	Lending category	Other
x	x	x	x	x	x	x	x	x
1		Afghanistan	AFG		South Asia	Low income	IDA	HIPC
2		Albania	ALB		Europe & Central Asia	Upper middle income	IBRD
3		Algeria	DZA		Middle East & North Africa	Lower middle income	IBRD
4		American Samoa	ASM		East Asia & Pacific	Upper middle income	..
5		Andorra	AND		Europe & Central Asia	High income	..
6		Angola	AGO		Sub-Saharan Africa	Lower middle income	IBRD
7		Antigua and Barbuda	ATG		Latin America & Caribbean	High income	IBRD
8		Argentina	ARG		Latin America & Caribbean	Upper middle income	IBRD
9		Armenia	ARM		Europe & Central Asia	Upper middle income	IBRD
10		Aruba	ABW		Latin America & Caribbean	High income	..
11		Australia	AUS		East Asia & Pacific	High income	..
12		Austria	AUT		Europe & Central Asia	High income	..	EMU
13		Azerbaijan	AZE		Europe & Central Asia	Upper middle income	IBRD
14		Bahamas, The	BHS		Latin America & Caribbean	High income	..
15		Bahrain	BHR		Middle East & North Africa	High income	..
16		Bangladesh	BGD		South Asia	Lower middle income	IDA
17		Barbados	BRB		Latin America & Caribbean	High income	..
18		Belarus	BLR		Europe & Central Asia	Upper middle income	IBRD
19		Belgium	BEL		Europe & Central Asia	High income	..	EMU
20		Belize	BLZ		Latin America & Caribbean	Upper middle income	IBRD
21		Benin	BEN		Sub-Saharan Africa	Lower middle income	IDA	HIPC
22		Bermuda	BMU		North America	High income	..
23		Bhutan	BTN		South Asia	Lower middle income	IDA
24		Bolivia	BOL		Latin America & Caribbean	Lower middle income	IBRD	HIPC
25		Bosnia and Herzegovina	BIH		Europe & Central Asia	Upper middle income	IBRD
26		Botswana	BWA		Sub-Saharan Africa	Upper middle income	IBRD
27		Brazil	BRA		Latin America & Caribbean	Upper middle income	IBRD
28		British Virgin Islands	VGB		Latin America & Caribbean	High income	..
29		Brunei Darussalam	BRN		East Asia & Pacific	High income	..
30		Bulgaria	BGR		Europe & Central Asia	Upper middle income	IBRD
31		Burkina Faso	BFA		Sub-Saharan Africa	Low income	IDA	HIPC
32		Burundi	BDI		Sub-Saharan Africa	Low income	IDA	HIPC
33		Cabo Verde	CPV		Sub-Saharan Africa	Lower middle income	Blend
34		Cambodia	KHM		East Asia & Pacific	Lower middle income	IDA
35		Cameroon	CMR		Sub-Saharan Africa	Lower middle income	Blend	HIPC
36		Canada	CAN		North America	High income	..
37		Cayman Islands	CYM		Latin America & Caribbean	High income	..
38		Central African Republic	CAF		Sub-Saharan Africa	Low income	IDA	HIPC
39		Chad	TCD		Sub-Saharan Africa	Low income	IDA	HIPC
40		Channel Islands	CHI		Europe & Central Asia	High income	..
41		Chile	CHL		Latin America & Caribbean	High income	IBRD
42		China	CHN		East Asia & Pacific	Upper middle income	IBRD
43		Colombia	COL		Latin America & Caribbean	Upper middle income	IBRD
44		Comoros	COM		Sub-Saharan Africa	Lower middle income	IDA	HIPC
45		Congo, Dem. Rep.	COD		Sub-Saharan Africa	Low income	IDA	HIPC
46		Congo, Rep.	COG		Sub-Saharan Africa	Lower middle income	Blend	HIPC
47		Costa Rica	CRI		Latin America & Caribbean	Upper middle income	IBRD
48		Côte d'Ivoire	CIV		Sub-Saharan Africa	Lower middle income	IDA	HIPC
49		Croatia	HRV		Europe & Central Asia	High income	IBRD
50		Cuba	CUB		Latin America & Caribbean	Upper middle income	..
51		Curaçao	CUW		Latin America & Caribbean	High income	..
52		Cyprus	CYP		Europe & Central Asia	High income	..	EMU
53		Czech Republic	CZE		Europe & Central Asia	High income	..
54		Denmark	DNK		Europe & Central Asia	High income	..
55		Djibouti	DJI		Middle East & North Africa	Lower middle income	IDA
56		Dominica	DMA		Latin America & Caribbean	Upper middle income	Blend
57		Dominican Republic	DOM		Latin America & Caribbean	Upper middle income	IBRD
58		Ecuador	ECU		Latin America & Caribbean	Upper middle income	IBRD
59		Egypt, Arab Rep.	EGY		Middle East & North Africa	Lower middle income	IBRD
60		El Salvador	SLV		Latin America & Caribbean	Lower middle income	IBRD
61		Equatorial Guinea	GNQ		Sub-Saharan Africa	Upper middle income	IBRD
62		Eritrea	ERI		Sub-Saharan Africa	Low income	IDA	HIPC
63		Estonia	EST		Europe & Central Asia	High income	..	EMU
64		Eswatini	SWZ		Sub-Saharan Africa	Lower middle income	IBRD
65		Ethiopia	ETH		Sub-Saharan Africa	Low income	IDA	HIPC
66		Faroe Islands	FRO		Europe & Central Asia	High income	..
67		Fiji	FJI		East Asia & Pacific	Upper middle income	Blend
68		Finland	FIN		Europe & Central Asia	High income	..	EMU
69		France	FRA		Europe & Central Asia	High income	..	EMU
70		French Polynesia	PYF		East Asia & Pacific	High income	..
71		Gabon	GAB		Sub-Saharan Africa	Upper middle income	IBRD
72		Gambia, The	GMB		Sub-Saharan Africa	Low income	IDA	HIPC
73		Georgia	GEO		Europe & Central Asia	Upper middle income	IBRD
74		Germany	DEU		Europe & Central Asia	High income	..	EMU
75		Ghana	GHA		Sub-Saharan Africa	Lower middle income	IDA	HIPC
76		Gibraltar	GIB		Europe & Central Asia	High income	..
77		Greece	GRC		Europe & Central Asia	High income	..	EMU
78		Greenland	GRL		Europe & Central Asia	High income	..
79		Grenada	GRD		Latin America & Caribbean	Upper middle income	Blend
80		Guam	GUM		East Asia & Pacific	High income	..
81		Guatemala	GTM		Latin America & Caribbean	Upper middle income	IBRD
82		Guinea	GIN		Sub-Saharan Africa	Low income	IDA	HIPC
83		Guinea-Bissau	GNB		Sub-Saharan Africa	Low income	IDA	HIPC
84		Guyana	GUY		Latin America & Caribbean	Upper middle income	IDA	HIPC
85		Haiti	HTI		Latin America & Caribbean	Low income	IDA	HIPC
86		Honduras	HND		Latin America & Caribbean	Lower middle income	IDA	HIPC
87		Hong Kong SAR, China	HKG		East Asia & Pacific	High income	..
88		Hungary	HUN		Europe & Central Asia	High income	..
89		Iceland	ISL		Europe & Central Asia	High income	..
90		India	IND		South Asia	Lower middle income	IBRD
91		Indonesia	IDN		East Asia & Pacific	Upper middle income	IBRD
92		Iran, Islamic Rep.	IRN		Middle East & North Africa	Upper middle income	IBRD
93		Iraq	IRQ		Middle East & North Africa	Upper middle income	IBRD
94		Ireland	IRL		Europe & Central Asia	High income	..	EMU
95		Isle of Man	IMN		Europe & Central Asia	High income	..
96		Israel	ISR		Middle East & North Africa	High income	..
97		Italy	ITA		Europe & Central Asia	High income	..	EMU
98		Jamaica	JAM		Latin America & Caribbean	Upper middle income	IBRD
99		Japan	JPN		East Asia & Pacific	High income	..
100		Jordan	JOR		Middle East & North Africa	Upper middle income	IBRD
101		Kazakhstan	KAZ		Europe & Central Asia	Upper middle income	IBRD
102		Kenya	KEN		Sub-Saharan Africa	Lower middle income	Blend
103		Kiribati	KIR		East Asia & Pacific	Lower middle income	IDA
104		Korea, Dem. People's Rep.	PRK		East Asia & Pacific	Low income	..
105		Korea, Rep.	KOR		East Asia & Pacific	High income	..
106		Kosovo	XKX		Europe & Central Asia	Upper middle income	IDA
107		Kuwait	KWT		Middle East & North Africa	High income	..
108		Kyrgyz Republic	KGZ		Europe & Central Asia	Lower middle income	IDA
109		Lao PDR	LAO		East Asia & Pacific	Lower middle income	IDA
110		Latvia	LVA		Europe & Central Asia	High income	..	EMU
111		Lebanon	LBN		Middle East & North Africa	Upper middle income	IBRD
112		Lesotho	LSO		Sub-Saharan Africa	Lower middle income	IDA
113		Liberia	LBR		Sub-Saharan Africa	Low income	IDA	HIPC
114		Libya	LBY		Middle East & North Africa	Upper middle income	IBRD
115		Liechtenstein	LIE		Europe & Central Asia	High income	..
116		Lithuania	LTU		Europe & Central Asia	High income	..	EMU
117		Luxembourg	LUX		Europe & Central Asia	High income	..	EMU
118		Macao SAR, China	MAC		East Asia & Pacific	High income	..
119		Madagascar	MDG		Sub-Saharan Africa	Low income	IDA	HIPC
120		Malawi	MWI		Sub-Saharan Africa	Low income	IDA	HIPC
121		Malaysia	MYS		East Asia & Pacific	Upper middle income	IBRD
122		Maldives	MDV		South Asia	Upper middle income	IDA
123		Mali	MLI		Sub-Saharan Africa	Low income	IDA	HIPC
124		Malta	MLT		Middle East & North Africa	High income	..	EMU
125		Marshall Islands	MHL		East Asia & Pacific	Upper middle income	IDA
126		Mauritania	MRT		Sub-Saharan Africa	Lower middle income	IDA	HIPC
127		Mauritius	MUS		Sub-Saharan Africa	High income	IBRD
128		Mexico	MEX		Latin America & Caribbean	Upper middle income	IBRD
129		Micronesia, Fed. Sts.	FSM		East Asia & Pacific	Lower middle income	IDA
130		Moldova	MDA		Europe & Central Asia	Lower middle income	IBRD
131		Monaco	MCO		Europe & Central Asia	High income	..
132		Mongolia	MNG		East Asia & Pacific	Lower middle income	IBRD
133		Montenegro	MNE		Europe & Central Asia	Upper middle income	IBRD
134		Morocco	MAR		Middle East & North Africa	Lower middle income	IBRD
135		Mozambique	MOZ		Sub-Saharan Africa	Low income	IDA	HIPC
136		Myanmar	MMR		East Asia & Pacific	Lower middle income	IDA
137		Namibia	NAM		Sub-Saharan Africa	Upper middle income	IBRD
138		Nauru	NRU		East Asia & Pacific	High income	IBRD
139		Nepal	NPL		South Asia	Lower middle income	IDA
140		Netherlands	NLD		Europe & Central Asia	High income	..	EMU
141		New Caledonia	NCL		East Asia & Pacific	High income	..
142		New Zealand	NZL		East Asia & Pacific	High income	..
143		Nicaragua	NIC		Latin America & Caribbean	Lower middle income	IDA	HIPC
144		Niger	NER		Sub-Saharan Africa	Low income	IDA	HIPC
145		Nigeria	NGA		Sub-Saharan Africa	Lower middle income	Blend
146		North Macedonia	MKD		Europe & Central Asia	Upper middle income	IBRD
147		Northern Mariana Islands	MNP		East Asia & Pacific	High income	..
148		Norway	NOR		Europe & Central Asia	High income	..
149		Oman	OMN		Middle East & North Africa	High income	..
150		Pakistan	PAK		South Asia	Lower middle income	Blend
151		Palau	PLW		East Asia & Pacific	High income	IBRD
152		Panama	PAN		Latin America & Caribbean	High income	IBRD
153		Papua New Guinea	PNG		East Asia & Pacific	Lower middle income	Blend
154		Paraguay	PRY		Latin America & Caribbean	Upper middle income	IBRD
155		Peru	PER		Latin America & Caribbean	Upper middle income	IBRD
156		Philippines	PHL		East Asia & Pacific	Lower middle income	IBRD
157		Poland	POL		Europe & Central Asia	High income	IBRD
158		Portugal	PRT		Europe & Central Asia	High income	..	EMU
159		Puerto Rico	PRI		Latin America & Caribbean	High income	..
160		Qatar	QAT		Middle East & North Africa	High income	..
161		Romania	ROU		Europe & Central Asia	High income	IBRD
162		Russian Federation	RUS		Europe & Central Asia	Upper middle income	IBRD
163		Rwanda	RWA		Sub-Saharan Africa	Low income	IDA	HIPC
164		Samoa	WSM		East Asia & Pacific	Upper middle income	IDA
165		San Marino	SMR		Europe & Central Asia	High income	..
166		São Tomé and Principe	STP		Sub-Saharan Africa	Lower middle income	IDA	HIPC
167		Saudi Arabia	SAU		Middle East & North Africa	High income	..
168		Senegal	SEN		Sub-Saharan Africa	Lower middle income	IDA	HIPC
169		Serbia	SRB		Europe & Central Asia	Upper middle income	IBRD
170		Seychelles	SYC		Sub-Saharan Africa	High income	IBRD
171		Sierra Leone	SLE		Sub-Saharan Africa	Low income	IDA	HIPC
172		Singapore	SGP		East Asia & Pacific	High income	..
173		Sint Maarten (Dutch part)	SXM		Latin America & Caribbean	High income	..
174		Slovak Republic	SVK		Europe & Central Asia	High income	..	EMU
175		Slovenia	SVN		Europe & Central Asia	High income	..	EMU
176		Solomon Islands	SLB		East Asia & Pacific	Lower middle income	IDA
177		Somalia	SOM		Sub-Saharan Africa	Low income	IDA	HIPC
178		South Africa	ZAF		Sub-Saharan Africa	Upper middle income	IBRD
179		South Sudan	SSD		Sub-Saharan Africa	Low income	IDA
180		Spain	ESP		Europe & Central Asia	High income	..	EMU
181		Sri Lanka	LKA		South Asia	Lower middle income	IBRD
182		St. Kitts and Nevis	KNA		Latin America & Caribbean	High income	IBRD
183		St. Lucia	LCA		Latin America & Caribbean	Upper middle income	Blend
184		St. Martin (French part)	MAF		Latin America & Caribbean	High income	..
185		St. Vincent and the Grenadines	VCT		Latin America & Caribbean	Upper middle income	Blend
186		Sudan	SDN		Sub-Saharan Africa	Low income	IDA	HIPC
187		Suriname	SUR		Latin America & Caribbean	Upper middle income	IBRD
188		Sweden	SWE		Europe & Central Asia	High income	..
189		Switzerland	CHE		Europe & Central Asia	High income	..
190		Syrian Arab Republic	SYR		Middle East & North Africa	Low income	IDA
191		Taiwan, China	TWN		East Asia & Pacific	High income	..
192		Tajikistan	TJK		Europe & Central Asia	Low income	IDA
193		Tanzania	TZA		Sub-Saharan Africa	Lower middle income	IDA	HIPC
194		Thailand	THA		East Asia & Pacific	Upper middle income	IBRD
195		Timor-Leste	TLS		East Asia & Pacific	Lower middle income	Blend
196		Togo	TGO		Sub-Saharan Africa	Low income	IDA	HIPC
197		Tonga	TON		East Asia & Pacific	Upper middle income	IDA
198		Trinidad and Tobago	TTO		Latin America & Caribbean	High income	IBRD
199		Tunisia	TUN		Middle East & North Africa	Lower middle income	IBRD
200		Turkey	TUR		Europe & Central Asia	Upper middle income	IBRD
201		Turkmenistan	TKM		Europe & Central Asia	Upper middle income	IBRD
202		Turks and Caicos Islands	TCA		Latin America & Caribbean	High income	..
203		Tuvalu	TUV		East Asia & Pacific	Upper middle income	IDA
204		Uganda	UGA		Sub-Saharan Africa	Low income	IDA	HIPC
205		Ukraine	UKR		Europe & Central Asia	Lower middle income	IBRD
206		United Arab Emirates	ARE		Middle East & North Africa	High income	..
207		United Kingdom	GBR		Europe & Central Asia	High income	..
208		United States	USA		North America	High income	..
209		Uruguay	URY		Latin America & Caribbean	High income	IBRD
210		Uzbekistan	UZB		Europe & Central Asia	Lower middle income	Blend
211		Vanuatu	VUT		East Asia & Pacific	Lower middle income	IDA
212		Venezuela, RB	VEN		Latin America & Caribbean	Upper middle income	IBRD
213		Vietnam	VNM		East Asia & Pacific	Lower middle income	IBRD
214		Virgin Islands (U.S.)	VIR		Latin America & Caribbean	High income	..
215		West Bank and Gaza	PSE		Middle East & North Africa	Lower middle income	..
216		Yemen, Rep.	YEM		Middle East & North Africa	Low income	IDA
217		Zambia	ZMB		Sub-Saharan Africa	Lower middle income	IDA	HIPC
218		Zimbabwe	ZWE		Sub-Saharan Africa	Lower middle income	Blend
1		Arab World	ARB
2		Caribbean small states	CSS
3		Central Europe and the Baltics	CEB
4		Early-demographic dividend	EAR
5		East Asia & Pacific	EAS
6		East Asia & Pacific (excluding high income)	EAP
7		East Asia & Pacific (IDA & IBRD)	TEA
8		Euro area	EMU
9		Europe & Central Asia	ECS
10		Europe & Central Asia (excluding high income)	ECA
11		Europe & Central Asia (IDA & IBRD)	TEC
12		European Union	EUU
13		Fragile and conflict affected situations	FCS
14		Heavily indebted poor countries (HIPC)	HPC
15		High income	HIC
16		IBRD only	IBD
17		IDA & IBRD total	IBT
18		IDA blend	IDB
19		IDA only	IDX
20		IDA total	IDA
21		Late-demographic dividend	LTE
22		Latin America & Caribbean	LCN
23		Latin America & Caribbean (excluding high income)	LAC
24		Latin America & Caribbean (IDA & IBRD)	TLA
25		Least developed countries: UN classification	LDC
26		Low & middle income	LMY
27		Low income	LIC
28		Lower middle income	LMC
29		Middle East & North Africa	MEA
30		Middle East & North Africa (excluding high income)	MNA
31		Middle East & North Africa (IDA & IBRD)	TMN
32		Middle income	MIC
33		North America	NAC
34		OECD members	OED
35		Other small states	OSS
36		Pacific island small states	PSS
37		Post-demographic dividend	PST
38		Pre-demographic dividend	PRE
39		Small states	SST
40		South Asia	SAS
41		South Asia (IDA & IBRD)	TSA
42		Sub-Saharan Africa	SSF
43		Sub-Saharan Africa (excluding high income)	SSA
44		Sub-Saharan Africa (IDA & IBRD)	TSS
45		Upper middle income	UMC
46		World	WLD
This table classifies all World Bank member countries (189), and all other economies with populations of more than 30,000. For operational and analytical purposes, economies are divided among income groups according to 2019 gross national income (GNI) per capita, calculated using the World Bank Atlas method. The groups are: low income, $1,035 or less; lower middle income, $1,036 - 4,045; upper mi…
Geographic classifications in this table cover all income levels.
IDA countries are those that lack the financial ability to borrow from IBRD. IDA credits are deeply concessional—interest-free loans and grants for programs aimed at boosting economic growth and improving living conditions. IBRD loans are noncessional. Blend countries are eligible for IDA credits because of their low per capita incomes but are also eligible for IBRD because they are financially c…
Note: The term country, used interchangeably with economy, does not imply political independence but refers to any territory for which authorities report separate social or economic statistics. Income classifications set on 1 July 2020 remain in effect until 1 July 2021. Argentina, which was temporarily unclassified in July 2016 pending release of revised national accounts statistics, was classif…
