# Supplementary material for: Household cooking fuel estimates at global and country level for 1990 to 2030
Source: Nat Commun. 2021 Oct 4;12:5793. doi: 10.1038/s41467-021-26036-x (PMC8490351; doi:10.1038/s41467-021-26036-x)
Supplement: Supplementary file 7 — Supplementary Software 1 [file 41467_2021_26036_MOESM7_ESM.zip › Code/Data/Shapefiles/general_2013.shp.xml]

<?xml version="1.0"?>
<!--<!DOCTYPE metadata SYSTEM "http://www.esri.com/metadata/esriprof80.dtd">-->
<metadata xml:lang="en"><Esri><CreaDate>20111109</CreaDate><CreaTime>09580800</CreaTime><SyncOnce>FALSE</SyncOnce><SyncDate>20110324</SyncDate><SyncTime>08485700</SyncTime><ModDate>20110324</ModDate><ModTime>08485700</ModTime><ArcGISFormat>1.0</ArcGISFormat><DataProperties><itemProps><itemLocation><linkage Sync="TRUE">file://\\HQWD0065042\D$\Countries\Worldmap2011\Generalized\general_2011</linkage><protocol Sync="TRUE">Local Area Network</protocol></itemLocation></itemProps><copyHistory><copy source="D:\Countries\SouthSudan\general_2011" dest="\\HQWD0065042\D$\Countries\Worldmap2011\Generalized\general_2011" date="20111109" time="09580800"></copy></copyHistory></DataProperties></Esri><idinfo><citation><citeinfo><onlink Sync="TRUE">\\hq.intra.who.int\shares\Secure\Groups\HealthMap\GrpData\Project files\__ProjectTemplates\Generalized version\Shapefiles\general_2008.shp</onlink><origin>REQUIRED: The name of an organization or individual that developed the data set.</origin><pubdate>REQUIRED: The date when the data set is published or otherwise made available for release.</pubdate><title Sync="TRUE">general_2008</title><ftname Sync="TRUE">general_2008</ftname><geoform Sync="TRUE">vector digital data</geoform></citeinfo></citation><native Sync="TRUE">Microsoft Windows XP Version 5.1 (Build 2600) Service Pack 3; ESRI ArcCatalog 9.3.0.1770</native><descript><langdata Sync="TRUE">en</langdata><abstract>REQUIRED: A brief narrative summary of the data set.</abstract><purpose>REQUIRED: A summary of the intentions with which the data set was developed.</purpose></descript><timeperd><current>REQUIRED: The basis on which the time period of content information is determined.</current><timeinfo><sngdate><caldate>REQUIRED: The year (and optionally month, or month and day) for which the data set corresponds to the ground.</caldate></sngdate></timeinfo></timeperd><status><progress>REQUIRED: The state of the data set.</progress><update>REQUIRED: The frequency with which changes and additions are made to the data set after the initial data set is completed.</update></status><spdom><bounding><westbc Sync="TRUE">-179.998907</westbc><eastbc Sync="TRUE">179.998414</eastbc><northbc Sync="TRUE">83.545219</northbc><southbc Sync="TRUE">-55.373263</southbc></bounding><lboundng><leftbc Sync="TRUE">-179.998907</leftbc><rightbc Sync="TRUE">179.998414</rightbc><bottombc Sync="TRUE">-55.373263</bottombc><topbc Sync="TRUE">83.545219</topbc></lboundng></spdom><keywords><theme><themekt>REQUIRED: Reference to a formally registered thesaurus or a similar authoritative source of theme keywords.</themekt><themekey>REQUIRED: Common-use word or phrase used to describe the subject of the data set.</themekey></theme></keywords><accconst>REQUIRED: Restrictions and legal prerequisites for accessing the data set.</accconst><useconst>REQUIRED: Restrictions and legal prerequisites for using the data set after access is granted.</useconst><natvform Sync="TRUE">Shapefile</natvform></idinfo><distInfo><distributor><distorTran><onLineSrc><linkage Sync="TRUE">file://\\hq.intra.who.int\shares\Secure\Groups\HealthMap\GrpData\Project files\__ProjectTemplates\Generalized version\Shapefiles\general_2008.shp</linkage><protocol Sync="TRUE">Local Area Network</protocol><orDesc Sync="TRUE">002</orDesc></onLineSrc><transSize Sync="TRUE">0.244</transSize></distorTran><distorFormat><formatName Sync="TRUE">Shapefile</formatName></distorFormat></distributor></distInfo><dataqual><lineage><procstep><procdesc Sync="TRUE">Dataset copied.</procdesc><srcused Sync="TRUE">L:\Groups\HealthMap\GrpData\Project files\__ProjectTemplates\Generalized version\Shapefiles\general_2008</srcused><procdate Sync="TRUE">20101102</procdate><proctime Sync="TRUE">09534700</proctime></procstep><procstep><procdesc Sync="TRUE">Dataset copied.</procdesc><srcused Sync="TRUE">D:\Project files\ProjectTemplates\Generalized version\Shapefiles\general_2008</srcused><procdate Sync="TRUE">20101206</procdate><proctime Sync="TRUE">09441500</proctime></procstep></lineage></dataqual><dataIdInfo><envirDesc Sync="TRUE">Microsoft Windows XP Version 5.1 (Build 2600) Service Pack 3; ESRI ArcCatalog 9.3.0.1770</envirDesc><dataLang><languageCode Sync="TRUE" value="en"></languageCode></dataLang><idCitation><resTitle Sync="TRUE">general_2008</resTitle><presForm><PresFormCd Sync="TRUE" value="005"></PresFormCd></presForm></idCitation><spatRpType><SpatRepTypCd Sync="TRUE" value="001"></SpatRepTypCd></spatRpType><dataExt><geoEle><GeoBndBox esriExtentType="native"><westBL Sync="TRUE">-179.998907</westBL><eastBL Sync="TRUE">179.998414</eastBL><northBL Sync="TRUE">83.545219</northBL><southBL Sync="TRUE">-55.373263</southBL><exTypeCode Sync="TRUE">1</exTypeCode></GeoBndBox></geoEle></dataExt><geoBox esriExtentType="decdegrees"><westBL Sync="TRUE">-179.998907</westBL><eastBL Sync="TRUE">179.998414</eastBL><northBL Sync="TRUE">83.545219</northBL><southBL Sync="TRUE">-55.373263</southBL><exTypeCode Sync="TRUE">1</exTypeCode></geoBox></dataIdInfo><metainfo><langmeta Sync="TRUE">en</langmeta><metstdn Sync="TRUE">FGDC Content Standards for Digital Geospatial Metadata</metstdn><metstdv Sync="TRUE">FGDC-STD-001-1998</metstdv><mettc Sync="TRUE">local time</mettc><metextns><onlink Sync="TRUE">http://www.esri.com/metadata/esriprof80.html</onlink><metprof Sync="TRUE">ESRI Metadata Profile</metprof></metextns><metc><cntinfo><cntorgp><cntper>REQUIRED: The person responsible for the metadata information.</cntper><cntorg>REQUIRED: The organization responsible for the metadata information.</cntorg></cntorgp><cntaddr><addrtype>REQUIRED: The mailing and/or physical address for the organization or individual.</addrtype><city>REQUIRED: The city of the address.</city><state>REQUIRED: The state or province of the address.</state><postal>REQUIRED: The ZIP or other postal code of the address.</postal></cntaddr><cntvoice>REQUIRED: The telephone number by which individuals can speak to the organization or individual.</cntvoice></cntinfo></metc><metd Sync="TRUE">20110324</metd></metainfo><mdLang><languageCode Sync="TRUE" value="en"></languageCode></mdLang><mdStanName Sync="TRUE">ISO 19115 Geographic Information - Metadata</mdStanName><mdStanVer Sync="TRUE">DIS_ESRI1.0</mdStanVer><mdChar><CharSetCd Sync="TRUE" value="004"></CharSetCd></mdChar><mdHrLv><ScopeCd Sync="TRUE" value="005"></ScopeCd></mdHrLv><mdHrLvName Sync="TRUE">dataset</mdHrLvName><distinfo><resdesc Sync="TRUE">Downloadable Data</resdesc><stdorder><digform><digtinfo><transize Sync="TRUE">0.244</transize><dssize Sync="TRUE">0.244</dssize></digtinfo></digform></stdorder></distinfo><spdoinfo><direct Sync="TRUE">Vector</direct><ptvctinf><esriterm Name="general_2008"><efeatyp Sync="TRUE">Simple</efeatyp><efeageom Sync="TRUE">Polygon</efeageom><esritopo Sync="TRUE">FALSE</esritopo><efeacnt Sync="TRUE">223</efeacnt><spindex Sync="TRUE">FALSE</spindex><linrefer Sync="TRUE">FALSE</linrefer></esriterm><sdtsterm Name="general_2008"><sdtstype Sync="TRUE">G-polygon</sdtstype><ptvctcnt Sync="TRUE">223</ptvctcnt></sdtsterm></ptvctinf></spdoinfo><spref><horizsys><cordsysn><geogcsn Sync="TRUE">GCS_WGS_1984</geogcsn></cordsysn><geograph><geogunit Sync="TRUE">Decimal degrees</geogunit><latres Sync="TRUE">0.000000</latres><longres Sync="TRUE">0.000000</longres></geograph><geodetic><horizdn Sync="TRUE">D_WGS_1984</horizdn><ellips Sync="TRUE">WGS_1984</ellips><semiaxis Sync="TRUE">6378137.000000</semiaxis><denflat Sync="TRUE">298.257224</denflat></geodetic></horizsys></spref><refSysInfo><RefSystem><refSysID><identCode Sync="TRUE">GCS_WGS_1984</identCode></refSysID></RefSystem></refSysInfo><spatRepInfo><VectSpatRep><topLvl><TopoLevCd Sync="TRUE" value="001"></TopoLevCd></topLvl><geometObjs Name="general_2008"><geoObjTyp><GeoObjTypCd Sync="TRUE" value="001"></GeoObjTypCd></geoObjTyp><geoObjCnt Sync="TRUE">223</geoObjCnt></geometObjs></VectSpatRep></spatRepInfo><eainfo><detailed Name="general_2008"><enttyp><enttypl Sync="TRUE">general_2008</enttypl><enttypt Sync="TRUE">Feature Class</enttypt><enttypc Sync="TRUE">223</enttypc></enttyp><attr><attrlabl Sync="TRUE">FID</attrlabl><attalias Sync="TRUE">FID</attalias><attrtype Sync="TRUE">OID</attrtype><attwidth Sync="TRUE">4</attwidth><atprecis Sync="TRUE">0</atprecis><attscale Sync="TRUE">0</attscale><attrdef Sync="TRUE">Internal feature number.</attrdef><attrdefs Sync="TRUE">ESRI</attrdefs><attrdomv><udom Sync="TRUE">Sequential unique whole numbers that are automatically generated.</udom></attrdomv></attr><attr><attrlabl Sync="TRUE">Shape</attrlabl><attalias Sync="TRUE">Shape</attalias><attrtype Sync="TRUE">Geometry</attrtype><attwidth Sync="TRUE">0</attwidth><atprecis Sync="TRUE">0</atprecis><attscale Sync="TRUE">0</attscale><attrdef Sync="TRUE">Feature geometry.</attrdef><attrdefs Sync="TRUE">ESRI</attrdefs><attrdomv><udom Sync="TRUE">Coordinates defining the features.</udom></attrdomv></attr><attr><attrlabl Sync="TRUE">CNTRY_TERR</attrlabl><attalias Sync="TRUE">CNTRY_TERR</attalias><attrtype Sync="TRUE">String</attrtype><attwidth Sync="TRUE">100</attwidth></attr><attr><attrlabl Sync="TRUE">SOVEREIGN</attrlabl><attalias Sync="TRUE">SOVEREIGN</attalias><attrtype Sync="TRUE">String</attrtype><attwidth Sync="TRUE">100</attwidth></attr><attr><attrlabl Sync="TRUE">ISO_3_CODE</attrlabl><attalias Sync="TRUE">ISO_3_CODE</attalias><attrtype Sync="TRUE">String</attrtype><attwidth Sync="TRUE">100</attwidth></attr><attr><attrlabl Sync="TRUE">ISO_2_CODE</attrlabl><attalias Sync="TRUE">ISO_2_CODE</attalias><attrtype Sync="TRUE">String</attrtype><attwidth Sync="TRUE">100</attwidth></attr><attr><attrlabl Sync="TRUE">UN_CODE</attrlabl><attalias Sync="TRUE">UN_CODE</attalias><attrtype Sync="TRUE">Number</attrtype><attwidth Sync="TRUE">20</attwidth></attr><attr><attrlabl Sync="TRUE">WHO_CODE</attrlabl><attalias Sync="TRUE">WHO_CODE</attalias><attrtype Sync="TRUE">Number</attrtype><attwidth Sync="TRUE">20</attwidth></attr><attr><attrlabl Sync="TRUE">WHO_REGION</attrlabl><attalias Sync="TRUE">WHO_REGION</attalias><attrtype Sync="TRUE">String</attrtype><attwidth Sync="TRUE">100</attwidth></attr><attr><attrlabl Sync="TRUE">WHO_STATUS</attrlabl><attalias Sync="TRUE">WHO_STATUS</attalias><attrtype Sync="TRUE">String</attrtype><attwidth Sync="TRUE">100</attwidth></attr><attr><attrlabl Sync="TRUE">REAL_VALUE</attrlabl><attalias Sync="TRUE">REAL_VALUE</attalias><attrtype Sync="TRUE">Number</attrtype><attwidth Sync="TRUE">16</attwidth></attr></detailed></eainfo><mdDateSt Sync="TRUE">20110324</mdDateSt></metadata>
