# Supplementary material for: Household cooking fuel estimates at global and country level for 1990 to 2030
Source: Nat Commun. 2021 Oct 4;12:5793. doi: 10.1038/s41467-021-26036-x (PMC8490351; doi:10.1038/s41467-021-26036-x)
Supplement: Supplementary file 7 — Supplementary Software 1 [file 41467_2021_26036_MOESM7_ESM.zip › Code/Data/Shapefiles/maskline_general_2013.avl]

/3.2
(ODB.1
	FirstRootClassName:	"Legend"
	Roots:	2
	Version:	32
)

(Legend.2
	SymType:	0x01
	LegType:	0x08
	ClassType:	0x03
	FieldNames:	3
	Symbols:	4
	Class:	17
	Class:	18
	Class:	19
	Class:	20
	Class:	21
	Class:	22
	StdDevs:	1.00000000000000
	NullSym:	23
	NullValues:	25
	StatValues:	26
	Precision:	-3
)

(AVStr.3
	S:	"Country"
)

(SymList.4
	Child:	5
	Child:	7
	Child:	9
	Child:	11
	Child:	13
	Child:	15
)

(BLnSym.5
	Color:	6
	Width:	0.10000000000000
	Pattern:	2.00000000000000
	Pattern:	2.00000000000000
	Pattern:	0.00000000000000
	Pattern:	0.00000000000000
	Pattern:	0.00000000000000
	Pattern:	0.00000000000000
	Pattern:	0.00000000000000
	Pattern:	0.00000000000000
	Pattern:	0.00000000000000
	Pattern:	0.00000000000000
	Pattern:	0.00000000000000
	Pattern:	0.00000000000000
	Pattern:	0.00000000000000
	Pattern:	0.00000000000000
	Pattern:	0.00000000000000
	Pattern:	0.00000000000000
)

(TClr.6
)

(BLnSym.7
	Color:	8
	Width:	0.10000000000000
	Pattern:	0.00000000000000
	Pattern:	0.00000000000000
	Pattern:	0.00000000000000
	Pattern:	0.00000000000000
	Pattern:	0.00000000000000
	Pattern:	0.00000000000000
	Pattern:	0.00000000000000
	Pattern:	0.00000000000000
	Pattern:	0.00000000000000
	Pattern:	0.00000000000000
	Pattern:	0.00000000000000
	Pattern:	0.00000000000000
	Pattern:	0.00000000000000
	Pattern:	0.00000000000000
	Pattern:	0.00000000000000
	Pattern:	0.00000000000000
)

(TClr.8
)

(BLnSym.9
	Color:	10
	Width:	0.10000000000000
	Pattern:	2.00000000000000
	Pattern:	2.00000000000000
	Pattern:	0.00000000000000
	Pattern:	0.00000000000000
	Pattern:	0.00000000000000
	Pattern:	0.00000000000000
	Pattern:	0.00000000000000
	Pattern:	0.00000000000000
	Pattern:	0.00000000000000
	Pattern:	0.00000000000000
	Pattern:	0.00000000000000
	Pattern:	0.00000000000000
	Pattern:	0.00000000000000
	Pattern:	0.00000000000000
	Pattern:	0.00000000000000
	Pattern:	0.00000000000000
)

(TClr.10
	Red:	0xffff
	Green:	0xffff
	Blue:	0xffff
)

(BLnSym.11
	Color:	12
	Width:	1.00000000000000
	Pattern:	2.00000000000000
	Pattern:	2.00000000000000
	Pattern:	0.00000000000000
	Pattern:	0.00000000000000
	Pattern:	0.00000000000000
	Pattern:	0.00000000000000
	Pattern:	0.00000000000000
	Pattern:	0.00000000000000
	Pattern:	0.00000000000000
	Pattern:	0.00000000000000
	Pattern:	0.00000000000000
	Pattern:	0.00000000000000
	Pattern:	0.00000000000000
	Pattern:	0.00000000000000
	Pattern:	0.00000000000000
	Pattern:	0.00000000000000
)

(TClr.12
	Red:	0xffff
	Green:	0xffff
	Blue:	0xffff
)

(BLnSym.13
	Color:	14
	Width:	0.50000000000000
	Pattern:	1.00000000000000
	Pattern:	1.00000000000000
	Pattern:	0.00000000000000
	Pattern:	0.00000000000000
	Pattern:	0.00000000000000
	Pattern:	0.00000000000000
	Pattern:	0.00000000000000
	Pattern:	0.00000000000000
	Pattern:	0.00000000000000
	Pattern:	0.00000000000000
	Pattern:	0.00000000000000
	Pattern:	0.00000000000000
	Pattern:	0.00000000000000
	Pattern:	0.00000000000000
	Pattern:	0.00000000000000
	Pattern:	0.00000000000000
)

(TClr.14
)

(BLnSym.15
	Color:	16
	Width:	0.10000000000000
	Pattern:	0.00000000000000
	Pattern:	0.00000000000000
	Pattern:	0.00000000000000
	Pattern:	0.00000000000000
	Pattern:	0.00000000000000
	Pattern:	0.00000000000000
	Pattern:	0.00000000000000
	Pattern:	0.00000000000000
	Pattern:	0.00000000000000
	Pattern:	0.00000000000000
	Pattern:	0.00000000000000
	Pattern:	0.00000000000000
	Pattern:	0.00000000000000
	Pattern:	0.00000000000000
	Pattern:	0.00000000000000
	Pattern:	0.00000000000000
)

(TClr.16
	Name:	"Transparent"
)

(LClass.17
	IsText:	1
	Label:	"Bline"
	MinStr:	"Bline"
	MaxStr:	"Bline"
	Precision:	-3
)

(LClass.18
	IsText:	1
	Label:	"Fline"
	MinStr:	"Fline"
	MaxStr:	"Fline"
	Precision:	-3
)

(LClass.19
	IsText:	1
	Label:	"Gaza"
	MinStr:	"Gaza"
	MaxStr:	"Gaza"
	Precision:	-3
)

(LClass.20
	IsText:	1
	Label:	"Wline"
	MinStr:	"Wline"
	MaxStr:	"Wline"
	Precision:	-3
)

(LClass.21
	IsText:	1
	Label:	"cont_ja_ka"
	MinStr:	"cont_ja_ka"
	MaxStr:	"cont_ja_ka"
	Precision:	-3
)

(LClass.22
	IsNoData:	1
	IsText:	1
	Label:	"No Data"
	Precision:	-3
)

(BLnSym.23
	Color:	24
	Width:	0.10000000000000
	Pattern:	0.00000000000000
	Pattern:	0.00000000000000
	Pattern:	0.00000000000000
	Pattern:	0.00000000000000
	Pattern:	0.00000000000000
	Pattern:	0.00000000000000
	Pattern:	0.00000000000000
	Pattern:	0.00000000000000
	Pattern:	0.00000000000000
	Pattern:	0.00000000000000
	Pattern:	0.00000000000000
	Pattern:	0.00000000000000
	Pattern:	0.00000000000000
	Pattern:	0.00000000000000
	Pattern:	0.00000000000000
	Pattern:	0.00000000000000
)

(TClr.24
	Name:	"Transparent"
)

(NameDict.25
)

(NameDict.26
)
