# Supplementary material for: Household cooking fuel estimates at global and country level for 1990 to 2030
Source: Nat Commun. 2021 Oct 4;12:5793. doi: 10.1038/s41467-021-26036-x (PMC8490351; doi:10.1038/s41467-021-26036-x)
Supplement: Supplementary file 7 — Supplementary Software 1 [file 41467_2021_26036_MOESM7_ESM.zip › Code/Data/Shapefiles/maskpoly_general_2013.shp.xml]

<?xml version="1.0"?>
<!--<!DOCTYPE metadata SYSTEM "http://www.esri.com/metadata/esriprof80.dtd">-->
<metadata xml:lang="en"><Esri><CreaDate>20111116</CreaDate><CreaTime>16144300</CreaTime><SyncOnce>TRUE</SyncOnce><ArcGISFormat>1.0</ArcGISFormat><DataProperties><itemProps><itemLocation><linkage Sync="TRUE">file://\\hq.intra.who.int\shares\Secure\Groups\HealthMap\GrpData\Project files\__ProjectTemplates\Generalized version\2011\Shapefiles\maskpoly08_general</linkage><protocol Sync="TRUE">Local Area Network</protocol></itemLocation></itemProps><copyHistory><copy source="L:\Groups\HealthMap\GrpData\Project files\__ProjectTemplates\Generalized version\2008\Shapefiles\maskpoly08_general" dest="\\hq.intra.who.int\shares\Secure\Groups\HealthMap\GrpData\Project files\__ProjectTemplates\Generalized version\2011\Shapefiles\maskpoly08_general" date="20111116" time="16144300"></copy></copyHistory></DataProperties></Esri><idinfo><citation><citeinfo><onlink Sync="TRUE">\\hq.intra.who.int\shares\Secure\Groups\HealthMap\GrpData\Project files\__ProjectTemplates\Generalized version\Shapefiles\maskpoly08_generalCopy</onlink></citeinfo></citation></idinfo><distInfo><distributor><distorTran><onLineSrc><linkage Sync="TRUE">file://\\hq.intra.who.int\shares\Secure\Groups\HealthMap\GrpData\Project files\__ProjectTemplates\Generalized version\Shapefiles\maskpoly08_generalCopy</linkage><protocol Sync="TRUE">Local Area Network</protocol></onLineSrc></distorTran></distributor></distInfo><dataqual><lineage><procstep><procdesc Sync="TRUE">Dataset copied.</procdesc><srcused Sync="TRUE">L:\Groups\HealthMap\GrpData\Project files\__ProjectTemplates\Generalized version\Shapefiles\maskpoly08_general</srcused><procdate Sync="TRUE">20101102</procdate><proctime Sync="TRUE">16391600</proctime></procstep></lineage></dataqual></metadata>
