# Supplementary material for: Household cooking fuel estimates at global and country level for 1990 to 2030
Source: Nat Commun. 2021 Oct 4;12:5793. doi: 10.1038/s41467-021-26036-x (PMC8490351; doi:10.1038/s41467-021-26036-x)
Supplement: Supplementary file 7 — Supplementary Software 1 [file 41467_2021_26036_MOESM7_ESM.zip › Code/Data/Shapefiles/maskpoly_general_2013.avl]

/3.2
(ODB.1
	FirstRootClassName:	"Legend"
	Roots:	2
	Version:	32
)

(Legend.2
	SymType:	0x02
	LegType:	0x08
	ClassType:	0x03
	FieldNames:	3
	Symbols:	4
	Class:	17
	Class:	18
	Class:	19
	StdDevs:	1.00000000000000
	NullSym:	20
	NullValues:	24
	StatValues:	25
	Precision:	-3
)

(AVStr.3
	S:	"Area"
)

(SymList.4
	Child:	5
	Child:	9
	Child:	13
)

(BShSym.5
	Color:	6
	Outline:	1
	OutlineColor:	7
	OutlineWidth:	0.10000000000000
	BgColor:	8
)

(TClr.6
	Red:	0xd2d2
	Green:	0xd2d2
	Blue:	0xd2d2
)

(TClr.7
)

(TClr.8
	Red:	0xffff
	Green:	0xffff
	Blue:	0xffff
)

(BShSym.9
	Color:	10
	Outline:	1
	OutlineColor:	11
	OutlineWidth:	0.10000000000000
	BgColor:	12
)

(TClr.10
	Red:	0xffff
	Green:	0xffff
	Blue:	0xffff
)

(TClr.11
)

(TClr.12
	Red:	0xffff
	Green:	0xffff
	Blue:	0xffff
)

(BShSym.13
	Color:	14
	Outline:	1
	OutlineColor:	15
	OutlineWidth:	0.10000000000000
	BgColor:	16
)

(TClr.14
	Name:	"Transparent"
)

(TClr.15
	Name:	"Transparent"
)

(TClr.16
	Red:	0xffff
	Green:	0xffff
	Blue:	0xffff
)

(LClass.17
	IsText:	1
	Label:	"Jammu and Kashmir"
	MinStr:	"Jammu and Kashmir"
	MaxStr:	"Jammu and Kashmir"
	Precision:	-3
)

(LClass.18
	IsText:	1
	Label:	"Lakes"
	MinStr:	"Lakes"
	MaxStr:	"Lakes"
	Precision:	-3
)

(LClass.19
	IsNoData:	1
	IsText:	1
	Label:	"No Data"
	Precision:	-3
)

(BShSym.20
	Color:	21
	Outline:	1
	OutlineColor:	22
	OutlineWidth:	0.10000000000000
	BgColor:	23
)

(TClr.21
	Name:	"Transparent"
)

(TClr.22
	Name:	"Transparent"
)

(TClr.23
	Red:	0xffff
	Green:	0xffff
	Blue:	0xffff
)

(NameDict.24
)

(NameDict.25
)
